# Supplementary material for: 1-[2-(3-Meth­oxy­phen­yl)eth­yl]pyrroli­dine-2,5-dione
Source: Acta Crystallogr Sect E Struct Rep Online. 2013 Aug 31;69(Pt 9):o1489. doi: 10.1107/S1600536813023751 (PMC3884377; doi:10.1107/S1600536813023751)
Supplement: Supplementary file 1 [file e-69-o1489-sup1.cif]

##############################################################################
#                                                                            #
# This CIF contains the data in a paper accepted for publication in          #
# Acta Crystallographica Section E. It conforms to the requirements of       #
# Notes for Authors for Acta Crystallographica Section E, and has been       #
# peer reviewed under the auspices of the IUCr Commission on Journals.       #
#                                                                            #
# Full details of the Crystallographic Information File format               #
# are given in the paper "The Crystallographic Information File (CIF):       #
# a New Standard Archive File for Crystallography" by S. R. Hall, F. H.      #
# Allen and I. D. Brown [Acta Cryst. (1991), A47, 655-685].                  #
#                                                                            #
# The current version of the core CIF dictionary is obtainable from          #
# ftp://ftp.iucr.org/pub/cif_core.dic.                                       #
#                                                                            #
# Software is freely available for graphical display of the structure(s)     #
# in this CIF. For information consult the CIF software page                 #
# http://www.iucr.org/resources/cif/software.                                #
#                                                                            #
# This file may be used for bona fide research purposes within the           #
# scientific community so long as proper attribution is given to the journal # 
# article from which it was obtained.                                        #
#                                                                            #
##############################################################################
data_global
_audit_creation_method     SHELXL-97
_journal_date_recd_electronic     2013-08-19
_journal_date_accepted     2013-08-22
_journal_name_full     'Acta Crystallographica, Section E'
_journal_year     2013
_journal_volume     69
_journal_issue      9
_journal_page_first     o1489
_journal_page_last     o1489
_journal_paper_category     QO
_journal_paper_doi     10.1107/S1600536813023751
_journal_coeditor_code     SU2640
_publ_contact_author_name     'Devadasan Velmurugan'
_publ_contact_author_address
;  CAS in Crystallography and Biophysics
   University of madras
   Maraimalai campus(guindy campus)
   Chennai - 600 025
   India.
;
_publ_contact_author_email     'shirai2011@gmail.com'
_publ_contact_author_fax     '044 091 2499 3057'
_publ_contact_author_phone     '044 091 24484170'
_publ_section_title
;
1-[2-(3-Methoxyphenyl)ethyl]pyrrolidine-2,5-dione
;
loop_
    _publ_author_name
    _publ_author_address
    'Zeenat Fatima'
;
    Centre of Advanced Study in Crystallography and Biophysics
    University of Madras
    Guindy Campus
    Chennai 600 025
    India
;
    'Jayaraman Selvakumar'
;
    Department of Chemistry
    Pondicherry University
    Puducherry 605 014
    India
;
    'Thothadri Srinivasan'
;
    Centre of Advanced Study in Crystallography and Biophysics
    University of Madras
    Guindy Campus
    Chennai 600 025
    India
;
    'Devadasan Velmurugan'
;
    Centre of Advanced Study in Crystallography and Biophysics
    University of Madras
    Guindy Campus
    Chennai 600 025
    India
;
data_I
_audit_creation_method     SHELXL-97
_chemical_name_systematic
;
1-[2-(3-Methoxyphenyl)ethyl]pyrrolidine-2,5-dione
;
_chemical_name_common     ?
_chemical_formula_moiety     'C13 H15 N O3'
_chemical_formula_sum     'C13 H15 N O3'
_chemical_formula_iupac     'C13 H15 N O3'
_chemical_formula_weight     233.26
_chemical_melting_point     ?
_symmetry_cell_setting     monoclinic
_symmetry_space_group_name_H-M     'C c'
_symmetry_space_group_name_Hall     'C -2yc '
loop_
    _symmetry_equiv_pos_as_xyz
    'x, y, z'
    'x, -y, z+1/2'
    'x+1/2, y+1/2, z'
    'x+1/2, -y+1/2, z+1/2'
_cell_length_a     12.8719(9)
_cell_length_b     12.5878(8)
_cell_length_c     7.4523(5)
_cell_angle_alpha     90.00
_cell_angle_beta     90.831(3)
_cell_angle_gamma     90.00
_cell_volume     1207.36(14)
_cell_formula_units_Z     4
_cell_measurement_reflns_used     2615
_cell_measurement_theta_min     2.26
_cell_measurement_theta_max     28.36
_cell_measurement_temperature     293(2)
_exptl_crystal_description     Block
_exptl_crystal_colour     Colourless
_exptl_crystal_size_max     0.40
_exptl_crystal_size_mid     0.35
_exptl_crystal_size_min     0.20
_exptl_crystal_density_diffrn     1.283
_exptl_crystal_density_meas     ?
_exptl_crystal_density_method     'not measured'
_exptl_crystal_F_000     496
_exptl_absorpt_coefficient_mu     0.091
_exptl_absorpt_correction_type     multi-scan
_exptl_absorpt_process_details     '(<i>SADABS</i>; Bruker, 2008)'
_exptl_absorpt_correction_T_min     0.9643
_exptl_absorpt_correction_T_max     0.9819
_exptl_special_details     ?
_diffrn_ambient_temperature     293(2)
_diffrn_radiation_type     MoK\a
_diffrn_radiation_wavelength     0.71073
_diffrn_radiation_source     'fine-focus sealed tube'
_diffrn_radiation_monochromator     graphite
_diffrn_measurement_device_type
                              'Bruker SMART APEXII area-detector diffractometer'
_diffrn_measurement_method     '\w and \f scans'
_diffrn_detector_area_resol_mean     ?
_diffrn_reflns_number     5692
_diffrn_reflns_av_R_equivalents     0.0237
_diffrn_reflns_av_sigmaI/netI     0.0233
_diffrn_reflns_theta_min     2.26
_diffrn_reflns_theta_max     28.36
_diffrn_reflns_theta_full     25.00
_diffrn_measured_fraction_theta_max     0.976
_diffrn_measured_fraction_theta_full     1.000
_diffrn_reflns_limit_h_min     -17
_diffrn_reflns_limit_h_max     17
_diffrn_reflns_limit_k_min     -15
_diffrn_reflns_limit_k_max     16
_diffrn_reflns_limit_l_min     -9
_diffrn_reflns_limit_l_max     9
_diffrn_standards_number     ?
_diffrn_standards_interval_count     ?
_diffrn_standards_interval_time     ?
_diffrn_standards_decay_%     ?
_refine_special_details
;
Refinement of <i>F</i>^2^ against ALL reflections. The weighted <i>R</i>-factor
<i>wR</i> and goodness of fit <i>S</i> are based on <i>F</i>^2^, conventional
<i>R</i>-factors <i>R</i> are based on <i>F</i>, with <i>F</i> set to zero for
negative <i>F</i>^2^. The threshold expression of <i>F</i>^2^ >
\s(<i>F</i>^2^) is used only for calculating <i>R</i>-factors(gt) <i>etc</i>.
and is not relevant to the choice of reflections for refinement.
<i>R</i>-factors based on <i>F</i>^2^ are statistically about twice as large
as those based on <i>F</i>, and <i>R</i>- factors based on ALL data will be
even larger.
;
_reflns_number_total     2615
_reflns_number_gt     2328
_reflns_threshold_expression     >2sigma(I)
_refine_ls_structure_factor_coef     Fsqd
_refine_ls_matrix_type     full
_refine_ls_R_factor_all     0.0398
_refine_ls_R_factor_gt     0.0351
_refine_ls_wR_factor_gt     0.0921
_refine_ls_wR_factor_ref     0.0966
_refine_ls_goodness_of_fit_ref     1.019
_refine_ls_restrained_S_all     1.019
_refine_ls_number_reflns     2615
_refine_ls_number_parameters     156
_refine_ls_number_restraints     2
_refine_ls_hydrogen_treatment     constr
_refine_ls_weighting_scheme     calc
_refine_ls_weighting_details
         'calc w=1/[\s^2^(Fo^2^)+(0.0544P)^2^+0.1677P] where P=(Fo^2^+2Fc^2^)/3'
_atom_sites_solution_hydrogens     geom
_atom_sites_solution_primary     direct
_atom_sites_solution_secondary     difmap
_refine_ls_shift/su_max     0.000
_refine_ls_shift/su_mean     0.000
_refine_diff_density_max     0.116
_refine_diff_density_min     -0.164
_refine_ls_extinction_method     SHELXL
_refine_ls_extinction_coef     0.0149(15)
_refine_ls_extinction_expression
                                  'Fc^*^=kFc[1+0.001xFc^2^\l^3^/sin(2\q)]^-1/4^'
_refine_ls_abs_structure_details     ?
loop_
    _atom_type_symbol
    _atom_type_description
    _atom_type_scat_dispersion_real
    _atom_type_scat_dispersion_imag
    _atom_type_scat_source
    'C' 'C' 0.0033 0.0016
                         'International Tables Vol C Tables 4.2.6.8 and 6.1.1.4'
    'H' 'H' 0.0000 0.0000
                         'International Tables Vol C Tables 4.2.6.8 and 6.1.1.4'
    'N' 'N' 0.0061 0.0033
                         'International Tables Vol C Tables 4.2.6.8 and 6.1.1.4'
    'O' 'O' 0.0106 0.0060
                         'International Tables Vol C Tables 4.2.6.8 and 6.1.1.4'
_computing_data_collection     'APEX2 (Bruker, 2008)'
_computing_cell_refinement     'SAINT (Bruker, 2008)'
_computing_data_reduction     'SAINT (Bruker, 2008)'
_computing_structure_solution     'SHELXS97 (Sheldrick, 2008)'
_computing_structure_refinement     'SHELXL-97 (Sheldrick, 2008)'
_computing_molecular_graphics     'ORTEP-3 for Windows (Farrugia, 2012)'
_computing_publication_material
                            'SHELXL97 (Sheldrick, 2008) and PLATON (Spek, 2009)'
loop_
    _atom_site_type_symbol
    _atom_site_label
    _atom_site_fract_x
    _atom_site_fract_y
    _atom_site_fract_z
    _atom_site_U_iso_or_equiv
    _atom_site_adp_type
    _atom_site_calc_flag
    _atom_site_refinement_flags
    _atom_site_occupancy
    _atom_site_symmetry_multiplicity
    _atom_site_disorder_assembly
    _atom_site_disorder_group
    C C1 0.95763(19) 0.43725(18) 1.0655(3) 0.0832(6) Uani d . 1 1 . .
    H H1A 0.9806 0.4494 0.9452 0.125 Uiso calc R 1 1 . .
    H H1B 1.0043 0.4716 1.1487 0.125 Uiso calc R 1 1 . .
    H H1C 0.8890 0.4657 1.0789 0.125 Uiso calc R 1 1 . .
    C C2 0.90109(11) 0.26275(13) 0.9852(2) 0.0485(3) Uani d . 1 1 . .
    C C3 0.91325(14) 0.15484(15) 1.0131(2) 0.0633(4) Uani d . 1 1 . .
    H H3 0.9582 0.1300 1.1025 0.076 Uiso calc R 1 1 . .
    C C4 0.85800(17) 0.08476(14) 0.9071(3) 0.0695(5) Uani d . 1 1 . .
    H H4 0.8652 0.0121 0.9261 0.083 Uiso calc R 1 1 . .
    C C5 0.79213(14) 0.12096(13) 0.7730(2) 0.0609(4) Uani d . 1 1 . .
    H H5 0.7552 0.0726 0.7026 0.073 Uiso calc R 1 1 . .
    C C6 0.78069(11) 0.22844(13) 0.74273(18) 0.0472(3) Uani d . 1 1 . .
    C C7 0.83541(11) 0.29992(12) 0.85029(19) 0.0450(3) Uani d . 1 1 . .
    H H7 0.8280 0.3726 0.8317 0.054 Uiso calc R 1 1 . .
    C C8 0.70939(12) 0.26805(15) 0.5942(2) 0.0564(4) Uani d . 1 1 . .
    H H8A 0.6893 0.3408 0.6193 0.068 Uiso calc R 1 1 . .
    H H8B 0.6468 0.2251 0.5907 0.068 Uiso calc R 1 1 . .
    C C9 0.76102(13) 0.26346(15) 0.4132(2) 0.0565(4) Uani d . 1 1 . .
    H H9A 0.8161 0.3159 0.4094 0.068 Uiso calc R 1 1 . .
    H H9B 0.7920 0.1939 0.3972 0.068 Uiso calc R 1 1 . .
    C C10 0.63151(13) 0.20320(14) 0.1850(2) 0.0573(4) Uani d . 1 1 . .
    C C11 0.56115(15) 0.25110(19) 0.0462(3) 0.0737(6) Uani d . 1 1 . .
    H H11A 0.4891 0.2352 0.0712 0.088 Uiso calc R 1 1 . .
    H H11B 0.5774 0.2247 -0.0724 0.088 Uiso calc R 1 1 . .
    C C12 0.58151(16) 0.36961(19) 0.0592(3) 0.0777(6) Uani d . 1 1 . .
    H H12A 0.6066 0.3969 -0.0540 0.093 Uiso calc R 1 1 . .
    H H12B 0.5185 0.4073 0.0896 0.093 Uiso calc R 1 1 . .
    C C13 0.66250(15) 0.38270(13) 0.2046(2) 0.0609(4) Uani d . 1 1 . .
    N N1 0.68700(9) 0.28356(10) 0.26754(15) 0.0475(3) Uani d . 1 1 . .
    O O1 0.95629(10) 0.32628(11) 1.10049(17) 0.0690(3) Uani d . 1 1 . .
    O O2 0.70187(17) 0.46337(11) 0.2584(2) 0.0967(5) Uani d . 1 1 . .
    O O3 0.64082(15) 0.11124(11) 0.2245(2) 0.0906(5) Uani d . 1 1 . .
loop_
    _atom_site_aniso_label
    _atom_site_aniso_U_11
    _atom_site_aniso_U_22
    _atom_site_aniso_U_33
    _atom_site_aniso_U_12
    _atom_site_aniso_U_13
    _atom_site_aniso_U_23
    C1 0.0866(14) 0.0787(13) 0.0843(14) -0.0200(11) -0.0031(11) -0.0264(11)
    C2 0.0412(7) 0.0623(8) 0.0421(7) 0.0004(7) 0.0000(6) -0.0038(7)
    C3 0.0629(10) 0.0683(10) 0.0585(10) 0.0098(8) -0.0075(8) 0.0138(8)
    C4 0.0825(12) 0.0484(9) 0.0773(12) 0.0001(8) -0.0032(10) 0.0119(8)
    C5 0.0636(10) 0.0534(9) 0.0658(11) -0.0099(7) -0.0003(8) -0.0074(7)
    C6 0.0405(7) 0.0586(8) 0.0425(7) -0.0008(6) 0.0019(6) -0.0018(6)
    C7 0.0429(7) 0.0486(7) 0.0437(7) 0.0016(6) 0.0014(6) -0.0002(6)
    C8 0.0444(7) 0.0769(10) 0.0478(8) 0.0049(7) -0.0064(6) -0.0044(8)
    C9 0.0434(7) 0.0776(11) 0.0483(8) 0.0044(7) -0.0084(6) 0.0034(8)
    C10 0.0570(9) 0.0649(11) 0.0502(8) -0.0133(7) 0.0058(7) -0.0053(7)
    C11 0.0508(9) 0.1229(19) 0.0473(8) -0.0130(10) -0.0052(7) 0.0007(10)
    C12 0.0687(12) 0.1047(16) 0.0596(10) 0.0264(11) 0.0000(9) 0.0204(10)
    C13 0.0717(11) 0.0584(9) 0.0529(10) 0.0049(8) 0.0093(8) 0.0062(7)
    N1 0.0448(6) 0.0538(7) 0.0439(7) -0.0009(5) -0.0041(5) -0.0004(5)
    O1 0.0654(7) 0.0838(9) 0.0573(7) -0.0055(6) -0.0185(5) -0.0104(6)
    O2 0.1454(15) 0.0532(7) 0.0917(10) -0.0170(9) 0.0081(10) -0.0025(7)
    O3 0.1184(13) 0.0569(8) 0.0962(12) -0.0184(7) -0.0033(10) -0.0054(7)
_geom_special_details
;
All e.s.d.'s (except the e.s.d. in the dihedral angle between two l.s. planes)
are estimated using the full covariance matrix. The cell e.s.d.'s are taken
into account individually in the estimation of e.s.d.'s in distances, angles
and torsion angles; correlations between e.s.d.'s in cell parameters are only
used when they are defined by crystal symmetry. An approximate (isotropic)
treatment of cell e.s.d.'s is used for estimating e.s.d.'s involving l.s.
planes.
;
loop_
    _geom_bond_atom_site_label_1
    _geom_bond_atom_site_label_2
    _geom_bond_site_symmetry_2
    _geom_bond_distance
    _geom_bond_publ_flag
    C1 O1 . 1.421(3) ?
    C1 H1A . 0.9600 ?
    C1 H1B . 0.9600 ?
    C1 H1C . 0.9600 ?
    C2 O1 . 1.3654(19) ?
    C2 C3 . 1.383(2) ?
    C2 C7 . 1.386(2) ?
    C3 C4 . 1.376(3) ?
    C3 H3 . 0.9300 ?
    C4 C5 . 1.379(3) ?
    C4 H4 . 0.9300 ?
    C5 C6 . 1.379(2) ?
    C5 H5 . 0.9300 ?
    C6 C7 . 1.390(2) ?
    C6 C8 . 1.512(2) ?
    C7 H7 . 0.9300 ?
    C8 C9 . 1.513(2) ?
    C8 H8A . 0.9700 ?
    C8 H8B . 0.9700 ?
    C9 N1 . 1.4562(19) ?
    C9 H9A . 0.9700 ?
    C9 H9B . 0.9700 ?
    C10 O3 . 1.200(2) ?
    C10 N1 . 1.378(2) ?
    C10 C11 . 1.492(3) ?
    C11 C12 . 1.517(3) ?
    C11 H11A . 0.9700 ?
    C11 H11B . 0.9700 ?
    C12 C13 . 1.502(3) ?
    C12 H12A . 0.9700 ?
    C12 H12B . 0.9700 ?
    C13 O2 . 1.201(2) ?
    C13 N1 . 1.368(2) ?
loop_
    _geom_angle_atom_site_label_1
    _geom_angle_atom_site_label_2
    _geom_angle_atom_site_label_3
    _geom_angle_site_symmetry_1
    _geom_angle_site_symmetry_3
    _geom_angle
    _geom_angle_publ_flag
    O1 C1 H1A . . 109.5 ?
    O1 C1 H1B . . 109.5 ?
    H1A C1 H1B . . 109.5 ?
    O1 C1 H1C . . 109.5 ?
    H1A C1 H1C . . 109.5 ?
    H1B C1 H1C . . 109.5 ?
    O1 C2 C3 . . 115.10(14) ?
    O1 C2 C7 . . 124.41(14) ?
    C3 C2 C7 . . 120.48(14) ?
    C4 C3 C2 . . 119.16(15) ?
    C4 C3 H3 . . 120.4 ?
    C2 C3 H3 . . 120.4 ?
    C3 C4 C5 . . 120.78(16) ?
    C3 C4 H4 . . 119.6 ?
    C5 C4 H4 . . 119.6 ?
    C4 C5 C6 . . 120.39(16) ?
    C4 C5 H5 . . 119.8 ?
    C6 C5 H5 . . 119.8 ?
    C5 C6 C7 . . 119.25(14) ?
    C5 C6 C8 . . 120.36(14) ?
    C7 C6 C8 . . 120.39(15) ?
    C2 C7 C6 . . 119.91(14) ?
    C2 C7 H7 . . 120.0 ?
    C6 C7 H7 . . 120.0 ?
    C6 C8 C9 . . 111.72(12) ?
    C6 C8 H8A . . 109.3 ?
    C9 C8 H8A . . 109.3 ?
    C6 C8 H8B . . 109.3 ?
    C9 C8 H8B . . 109.3 ?
    H8A C8 H8B . . 107.9 ?
    N1 C9 C8 . . 111.51(13) ?
    N1 C9 H9A . . 109.3 ?
    C8 C9 H9A . . 109.3 ?
    N1 C9 H9B . . 109.3 ?
    C8 C9 H9B . . 109.3 ?
    H9A C9 H9B . . 108.0 ?
    O3 C10 N1 . . 123.31(18) ?
    O3 C10 C11 . . 128.13(18) ?
    N1 C10 C11 . . 108.56(15) ?
    C10 C11 C12 . . 104.51(15) ?
    C10 C11 H11A . . 110.8 ?
    C12 C11 H11A . . 110.9 ?
    C10 C11 H11B . . 110.8 ?
    C12 C11 H11B . . 110.9 ?
    H11A C11 H11B . . 108.9 ?
    C13 C12 C11 . . 105.73(15) ?
    C13 C12 H12A . . 110.6 ?
    C11 C12 H12A . . 110.6 ?
    C13 C12 H12B . . 110.6 ?
    C11 C12 H12B . . 110.6 ?
    H12A C12 H12B . . 108.7 ?
    O2 C13 N1 . . 124.25(18) ?
    O2 C13 C12 . . 128.20(19) ?
    N1 C13 C12 . . 107.54(16) ?
    C13 N1 C10 . . 113.65(14) ?
    C13 N1 C9 . . 123.99(15) ?
    C10 N1 C9 . . 122.31(15) ?
    C2 O1 C1 . . 117.90(14) ?
loop_
    _geom_torsion_atom_site_label_1
    _geom_torsion_atom_site_label_2
    _geom_torsion_atom_site_label_3
    _geom_torsion_atom_site_label_4
    _geom_torsion_site_symmetry_1
    _geom_torsion_site_symmetry_2
    _geom_torsion_site_symmetry_3
    _geom_torsion_site_symmetry_4
    _geom_torsion
    _geom_torsion_publ_flag
    O1 C2 C3 C4 . . . . 177.92(17) ?
    C7 C2 C3 C4 . . . . -1.1(3) ?
    C2 C3 C4 C5 . . . . 0.8(3) ?
    C3 C4 C5 C6 . . . . 0.1(3) ?
    C4 C5 C6 C7 . . . . -0.7(3) ?
    C4 C5 C6 C8 . . . . 179.27(16) ?
    O1 C2 C7 C6 . . . . -178.43(15) ?
    C3 C2 C7 C6 . . . . 0.4(2) ?
    C5 C6 C7 C2 . . . . 0.5(2) ?
    C8 C6 C7 C2 . . . . -179.55(14) ?
    C5 C6 C8 C9 . . . . -80.96(19) ?
    C7 C6 C8 C9 . . . . 99.05(18) ?
    C6 C8 C9 N1 . . . . 169.92(15) ?
    O3 C10 C11 C12 . . . . 178.89(19) ?
    N1 C10 C11 C12 . . . . -0.6(2) ?
    C10 C11 C12 C13 . . . . 0.1(2) ?
    C11 C12 C13 O2 . . . . 179.5(2) ?
    C11 C12 C13 N1 . . . . 0.5(2) ?
    O2 C13 N1 C10 . . . . -179.95(18) ?
    C12 C13 N1 C10 . . . . -0.94(19) ?
    O2 C13 N1 C9 . . . . 2.7(3) ?
    C12 C13 N1 C9 . . . . -178.33(15) ?
    O3 C10 N1 C13 . . . . -178.52(19) ?
    C11 C10 N1 C13 . . . . 1.00(19) ?
    O3 C10 N1 C9 . . . . -1.1(2) ?
    C11 C10 N1 C9 . . . . 178.43(16) ?
    C8 C9 N1 C13 . . . . 87.3(2) ?
    C8 C9 N1 C10 . . . . -89.88(19) ?
    C3 C2 O1 C1 . . . . 172.27(18) ?
    C7 C2 O1 C1 . . . . -8.8(2) ?
loop_
    _geom_hbond_atom_site_label_D
    _geom_hbond_atom_site_label_H
    _geom_hbond_atom_site_label_A
    _geom_hbond_site_symmetry_A
    _geom_hbond_distance_DH
    _geom_hbond_distance_HA
    _geom_hbond_distance_DA
    _geom_hbond_angle_DHA
    C1 H1B O3 3_556 0.96 2.54 3.418(3) 151
    C8 H8B O1 4_454 0.97 2.54 3.469(2) 161
    C12 H12A O2 2_564 0.97 2.57 3.456(3) 152
_iucr_refine_instructions_details
;
TITL 14 in Cc
CELL  0.71073  12.8719  12.5878   7.4523   90.000   90.831   90.000
ZERR     4.00   0.0009   0.0008   0.0005    0.000    0.003    0.000
LATT  -7
SYMM    X, - Y, 1/2 + Z
SFAC  C    H    N    O
UNIT  52   60   4    12
MERG   2
FMAP   2
PLAN   25
SIZE     0.20   0.35   0.40
ACTA 50
BOND   $H
CONF
L.S.  10
WGHT    0.054400    0.167700
EXTI    0.014858
FVAR       0.17502
C1    1    0.957628    0.437247    1.065489    11.00000    0.08660    0.07868 =
         0.08425   -0.02643   -0.00312   -0.02005
AFIX 137
H1A   2    0.980550    0.449448    0.945222    11.00000   -1.50000
H1B   2    1.004281    0.471603    1.148725    11.00000   -1.50000
H1C   2    0.888960    0.465650    1.078874    11.00000   -1.50000
AFIX   0
C2    1    0.901093    0.262748    0.985249    11.00000    0.04121    0.06232 =
         0.04208   -0.00375   -0.00001    0.00036
C3    1    0.913249    0.154844    1.013136    11.00000    0.06289    0.06834 =
         0.05850    0.01379   -0.00752    0.00985
AFIX  43
H3    2    0.958209    0.129961    1.102454    11.00000   -1.20000
AFIX   0
C4    1    0.857999    0.084760    0.907096    11.00000    0.08248    0.04843 =
         0.07734    0.01186   -0.00324    0.00007
AFIX  43
H4    2    0.865169    0.012092    0.926084    11.00000   -1.20000
AFIX   0
C5    1    0.792126    0.120964    0.773010    11.00000    0.06362    0.05338 =
         0.06580   -0.00743   -0.00030   -0.00992
AFIX  43
H5    2    0.755180    0.072622    0.702554    11.00000   -1.20000
AFIX   0
C6    1    0.780689    0.228444    0.742730    11.00000    0.04048    0.05855 =
         0.04248   -0.00177    0.00185   -0.00079
C7    1    0.835408    0.299921    0.850288    11.00000    0.04286    0.04862 =
         0.04367   -0.00018    0.00137    0.00156
AFIX  43
H7    2    0.827955    0.372597    0.831716    11.00000   -1.20000
AFIX   0
C8    1    0.709386    0.268050    0.594175    11.00000    0.04438    0.07690 =
         0.04781   -0.00443   -0.00640    0.00485
AFIX  23
H8A   2    0.689303    0.340751    0.619340    11.00000   -1.20000
H8B   2    0.646848    0.225062    0.590723    11.00000   -1.20000
AFIX   0
C9    1    0.761021    0.263455    0.413215    11.00000    0.04344    0.07762 =
         0.04829    0.00336   -0.00841    0.00440
AFIX  23
H9A   2    0.816142    0.315917    0.409420    11.00000   -1.20000
H9B   2    0.792008    0.193919    0.397196    11.00000   -1.20000
AFIX   0
C10   1    0.631505    0.203199    0.184982    11.00000    0.05699    0.06487 =
         0.05016   -0.00531    0.00576   -0.01328
C11   1    0.561148    0.251102    0.046180    11.00000    0.05079    0.12291 =
         0.04733    0.00069   -0.00515   -0.01303
AFIX  23
H11A  2    0.489063    0.235159    0.071173    11.00000   -1.20000
H11B  2    0.577430    0.224669   -0.072398    11.00000   -1.20000
AFIX   0
C12   1    0.581506    0.369614    0.059167    11.00000    0.06870    0.10466 =
         0.05957    0.02045    0.00004    0.02636
AFIX  23
H12A  2    0.606643    0.396865   -0.053951    11.00000   -1.20000
H12B  2    0.518454    0.407323    0.089635    11.00000   -1.20000
AFIX   0
C13   1    0.662499    0.382695    0.204647    11.00000    0.07170    0.05838 =
         0.05290    0.00620    0.00927    0.00493
N1    3    0.687000    0.283565    0.267538    11.00000    0.04476    0.05381 =
         0.04386   -0.00035   -0.00405   -0.00094
O1    4    0.956286    0.326281    1.100492    11.00000    0.06541    0.08384 =
         0.05725   -0.01039   -0.01847   -0.00551
O2    4    0.701867    0.463375    0.258404    11.00000    0.14538    0.05319 =
         0.09166   -0.00250    0.00815   -0.01696
O3    4    0.640817    0.111243    0.224502    11.00000    0.11844    0.05690 =
         0.09618   -0.00539   -0.00326   -0.01837
HKLF 4
REM  14 in Cc
REM R1 =  0.0351 for   2328 Fo > 4sig(Fo)  and  0.0398 for all   2615 data
REM    156 parameters refined using      2 restraints
END
WGHT      0.0519      0.1770
REM Highest difference peak  0.116,  deepest hole -0.164,  1-sigma level  0.031
Q1    1   0.5934  0.2343  0.1159  11.00000  0.05    0.12
Q2    1   0.6494  0.4487  0.2614  11.00000  0.05    0.11
Q3    1   0.8827  0.2797  0.9031  11.00000  0.05    0.11
Q4    1   0.8630  0.1259  1.0032  11.00000  0.05    0.11
Q5    1   0.8577  0.2795  0.9349  11.00000  0.05    0.10
Q6    1   0.7238  0.2688  0.3340  11.00000  0.05    0.09
Q7    1   0.7997  0.1010  0.8838  11.00000  0.05    0.09
Q8    1   0.8611  0.1063  0.7967  11.00000  0.05    0.09
Q9    1   0.7534  0.2505  0.6644  11.00000  0.05    0.08
Q10   1   0.5975  0.1462  0.2281  11.00000  0.05    0.08
Q11   1   0.8160  0.1782  0.7274  11.00000  0.05    0.08
Q12   1   0.6539  0.0716  0.1839  11.00000  0.05    0.08
Q13   1   1.0331  0.4243  0.9691  11.00000  0.05    0.08
Q14   1   0.7850  0.0547  0.5145  11.00000  0.05    0.07
Q15   1   0.7681 -0.0024  0.5800  11.00000  0.05    0.07
Q16   1   0.7616  0.0851  1.0589  11.00000  0.05    0.07
Q17   1   0.9510  0.4586  0.9402  11.00000  0.05    0.07
Q18   1   0.6871  0.2393  0.1866  11.00000  0.05    0.07
Q19   1   0.6004  0.1234  0.1503  11.00000  0.05    0.07
Q20   1   0.6009  0.3934  0.1533  11.00000  0.05    0.07
Q21   1   0.9561  0.4602  1.3138  11.00000  0.05    0.07
Q22   1   0.6953  0.1273  0.2478  11.00000  0.05    0.07
Q23   1   0.9212  0.4686  1.1979  11.00000  0.05    0.07
Q24   1   0.7011  0.4470  0.3805  11.00000  0.05    0.07
Q25   1   0.6994  0.3269  0.2147  11.00000  0.05    0.07
;
