# Supplementary material for: 1-[2-(3-Meth­oxy­phen­yl)eth­yl]pyrroli­dine-2,5-dione
Source: Acta Crystallogr Sect E Struct Rep Online. 2013 Aug 31;69(Pt 9):o1489. doi: 10.1107/S1600536813023751 (PMC3884377; doi:10.1107/S1600536813023751)
Supplement: Supplementary file 2 [file e-69-o1489-Isup2.hkl]

#
# h,k,l, Fc-squared, Fo-squared, sigma(Fo-squared) and status flag
#
data_I
_shelx_title ' 14 in Cc'
_shelx_refln_list_code          4
_shelx_F_calc_maximum      210.03
_exptl_crystal_F_000       496.00
_reflns_d_resolution_high  0.7481
 
loop_
 _symmetry_equiv_pos_as_xyz
 'x, y, z'
 'x, -y, z+1/2'
 'x+1/2, y+1/2, z'
 'x+1/2, -y+1/2, z+1/2'
 
_cell_length_a    12.8719
_cell_length_b    12.5878
_cell_length_c     7.4523
_cell_angle_alpha  90.000
_cell_angle_beta   90.831
_cell_angle_gamma  90.000
 
_shelx_F_squared_multiplier     1.000
 
loop_
 _refln_index_h
 _refln_index_k
 _refln_index_l
 _refln_F_squared_calc
 _refln_F_squared_meas
 _refln_F_squared_sigma
 _refln_observed_status
  -7   1  -9       40.86       50.28      2.94 o
  -5   1  -9       20.65       24.81      1.96 o
  -3   1  -9        0.03       -0.65      0.65 o
  -6   2  -9        1.54        1.96      1.31 o
  -4   2  -9        0.13        0.33      0.98 o
  -5   3  -9        7.83        7.84      1.31 o
  -4   4  -9        0.73        0.98      0.98 o
  -5   5  -9        2.59        4.24      1.31 o
 -10   0  -8       48.09       70.53      3.59 o
  -8   0  -8       40.62       47.67      2.94 o
  -6   0  -8        8.57       10.12      1.31 o
  -4   0  -8       15.93       16.98      1.63 o
  -2   0  -8      132.26      146.00      4.57 o
  -9   1  -8        1.21        0.49      0.69 o
  -7   1  -8        0.22       -0.49      0.69 o
  -5   1  -8        2.71        4.34      0.69 o
  -3   1  -8       12.83       13.39      1.31 o
  -1   1  -8       13.43       18.61      1.63 o
  -8   2  -8       26.55       30.04      2.29 o
  -6   2  -8        8.01       10.45      1.31 o
  -4   2  -8        3.67        3.59      0.98 o
  -2   2  -8       78.13       77.07      2.94 o
  -9   3  -8        5.84        8.81      1.63 o
  -7   3  -8        4.03        5.55      1.31 o
  -5   3  -8        6.73        9.79      1.31 o
  -3   3  -8        0.83        1.63      0.98 o
  -8   4  -8        1.16       -0.33      0.98 o
  -6   4  -8        8.65       13.39      1.63 o
  -4   4  -8        0.19        0.65      0.98 o
  -2   4  -8       63.96       64.98      2.94 o
  -7   5  -8        5.97        9.47      1.63 o
  -5   5  -8        7.21       13.06      1.63 o
  -3   5  -8        9.09       10.77      1.31 o
  -6   6  -8        5.41        5.55      1.31 o
  -4   6  -8       13.31       15.34      1.63 o
  -2   6  -8        1.34        1.63      0.98 o
  -7   7  -8        7.76        9.47      1.63 o
  -5   7  -8        3.32        3.59      1.31 o
  -3   7  -8        1.57        2.94      0.98 o
  -4   8  -8       10.80       15.02      1.63 o
  -3   9  -8        2.15        3.59      1.31 o
 -11   1  -7        9.43       11.97      1.15 o
  -9   1  -7       30.34       40.53      1.72 o
  -7   1  -7       16.55       18.12      1.15 o
  -5   1  -7       70.08       68.52      1.75 o
  -3   1  -7       14.85       14.59      0.72 o
  -1   1  -7      311.43      306.94      5.10 o
   1   1  -7       12.52       16.02      1.15 o
   3   1  -7       57.31       58.13      2.94 o
 -10   2  -7        3.62        3.75      0.92 o
  -8   2  -7        2.75        3.71      0.69 o
  -6   2  -7        2.04        1.96      0.69 o
  -4   2  -7       19.40       19.01      2.12 o
  -2   2  -7      163.08      168.37      3.12 o
   0   2  -7       63.35       64.92      1.83 o
   2   2  -7       11.30       16.98      1.63 o
 -11   3  -7        4.26        6.20      1.63 o
  -9   3  -7        0.26        1.31      0.98 o
  -7   3  -7        0.69        1.31      0.98 o
  -5   3  -7       17.87       17.30      1.63 o
  -3   3  -7        7.78        9.79      1.31 o
  -1   3  -7      390.08      387.58     14.71 o
   1   3  -7       52.98       51.59      2.94 o
 -10   4  -7        2.69        3.92      1.31 o
  -8   4  -7        1.73        2.61      0.98 o
  -6   4  -7       14.45       16.32      1.63 o
  -4   4  -7       17.87       17.63      1.63 o
  -2   4  -7       15.62       17.63      1.63 o
   0   4  -7       84.86       79.03      2.94 o
   2   4  -7        4.29        0.33      0.98 o
  -9   5  -7       16.38       17.30      1.96 o
  -7   5  -7       15.72       17.96      1.96 o
  -5   5  -7       14.10       12.41      1.31 o
  -3   5  -7       18.71       17.96      1.63 o
  -1   5  -7       49.10       49.63      2.29 o
 -10   6  -7        1.29        1.31      1.31 o
  -8   6  -7        2.58        3.59      1.31 o
  -6   6  -7        9.47        8.81      1.31 o
  -4   6  -7       20.79       27.75      1.96 o
  -2   6  -7       22.84       26.77      1.96 o
   0   6  -7      139.76      139.15      4.25 o
  -9   7  -7        2.87        1.96      1.31 o
  -7   7  -7       34.62       36.24      2.61 o
  -5   7  -7        5.64        6.86      1.31 o
  -3   7  -7        3.32        3.26      0.98 o
  -1   7  -7       32.36       36.24      1.96 o
  -8   8  -7        1.03        0.33      0.98 o
  -6   8  -7        3.24        4.57      1.31 o
  -4   8  -7        2.05        2.61      0.98 o
  -2   8  -7        2.53        2.94      0.98 o
  -7   9  -7       14.34       16.98      1.96 o
  -5   9  -7        0.07        0.00      0.98 o
  -3   9  -7        1.76        2.61      0.98 o
  -1   9  -7        7.70        6.86      1.31 o
  -6  10  -7        0.84        2.94      1.31 o
  -4  10  -7       23.06       28.08      2.29 o
  -2  10  -7        5.64        5.88      1.31 o
  -3  11  -7        1.36        1.31      0.98 o
 -12   0  -6       76.68       94.37      4.25 o
 -10   0  -6       18.45       21.55      1.96 o
  -8   0  -6       57.55       52.57      2.61 o
  -6   0  -6       15.15       14.37      0.92 o
  -4   0  -6      815.13      792.14     13.90 o
  -2   0  -6       32.90       38.24      1.25 o
   0   0  -6      680.23      683.35     11.96 o
   2   0  -6      572.00      548.34     15.39 o
 -13   1  -6        1.30        2.29      0.92 o
 -11   1  -6        0.11       -0.16      0.69 o
  -9   1  -6        0.53        0.85      0.65 o
  -7   1  -6        4.41        4.59      0.69 o
  -5   1  -6      140.51      142.65      2.70 o
  -3   1  -6       95.50       99.44      1.74 o
  -1   1  -6        0.46        0.65      0.35 o
   1   1  -6        6.96        5.50      0.53 o
   3   1  -6       94.16       97.17      2.77 o
 -12   2  -6       32.25       38.70      1.85 o
 -10   2  -6       11.02       14.68      1.47 o
  -8   2  -6        1.43        2.12      0.69 o
  -6   2  -6       13.78       11.06      0.75 o
  -4   2  -6      827.21      787.67      9.70 o
  -2   2  -6       72.04       70.87      2.31 o
   0   2  -6        8.21        7.13      0.61 o
   2   2  -6      172.99      170.33      2.65 o
   4   2  -6        8.32        8.65      0.92 o
   6   2  -6       11.42       13.39      1.63 o
 -13   3  -6        1.46        3.26      1.31 o
 -11   3  -6        1.22        1.31      0.98 o
  -9   3  -6        1.99        4.90      1.31 o
  -7   3  -6       16.96       19.59      1.63 o
  -5   3  -6       86.39       86.31      2.42 o
  -3   3  -6      155.59      146.61      3.06 o
  -1   3  -6       23.81       23.32      0.86 o
   1   3  -6       12.40       12.32      0.65 o
   3   3  -6      177.36      177.66      4.39 o
   5   3  -6       25.71       26.48      1.39 o
 -12   4  -6       29.58       40.49      2.61 o
 -10   4  -6        2.16        2.94      1.31 o
  -8   4  -6       13.46       11.75      1.31 o
  -6   4  -6       69.53       64.18      4.57 o
  -4   4  -6      504.11      473.41      8.71 o
  -2   4  -6      300.69      292.72      5.81 o
   0   4  -6       36.71       36.88      1.10 o
   2   4  -6       61.22       57.82      2.08 o
   4   4  -6        6.35        7.20      0.92 o
 -11   5  -6       13.38       16.32      1.96 o
  -9   5  -6        9.03        7.84      1.31 o
  -7   5  -6       28.41       27.10      1.96 o
  -5   5  -6        4.01        6.86      0.98 o
  -3   5  -6      175.14      169.21      4.00 o
  -1   5  -6       64.79       62.56      1.95 o
   1   5  -6      120.94      126.61      3.06 o
   3   5  -6      101.98      103.39      3.00 o
 -12   6  -6       15.08       14.04      1.96 o
 -10   6  -6       22.11       26.12      2.29 o
  -8   6  -6        1.03        0.33      0.65 o
  -6   6  -6        7.54        5.22      0.98 o
  -4   6  -6        9.63        5.88      0.98 o
  -2   6  -6       34.78       34.28      1.96 o
   0   6  -6       90.99       79.36      2.94 o
 -11   7  -6       12.77       16.00      1.96 o
  -9   7  -6        8.80        6.86      1.31 o
  -7   7  -6        2.54        5.88      1.31 o
  -5   7  -6        5.13        6.53      0.98 o
  -3   7  -6      132.67      132.62      4.25 o
  -1   7  -6       21.85       24.16      1.63 o
   1   7  -6      127.10      139.80      4.25 o
 -10   8  -6       12.44       16.32      1.96 o
  -8   8  -6        2.55        4.24      1.31 o
  -6   8  -6        0.48        2.29      0.98 o
  -4   8  -6       35.58       35.26      2.29 o
  -2   8  -6        2.56        2.29      0.98 o
   0   8  -6       11.58       11.43      1.31 o
  -9   9  -6        0.89        1.63      1.31 o
  -7   9  -6       16.23       24.16      1.96 o
  -5   9  -6        4.10        4.57      1.31 o
  -3   9  -6       34.14       34.28      1.96 o
  -1   9  -6       42.66       39.84      2.29 o
   1   9  -6       40.57       41.14      2.29 o
  -8  10  -6        0.13        0.33      0.98 o
  -6  10  -6        1.20        2.61      0.98 o
  -4  10  -6       13.64       12.73      1.63 o
  -2  10  -6       12.13       10.45      1.31 o
   0  10  -6        1.35        1.31      0.98 o
  -7  11  -6        8.81       11.10      1.63 o
  -5  11  -6       19.54       23.51      1.96 o
  -3  11  -6        1.03        0.33      0.98 o
  -1  11  -6        8.72       11.10      1.31 o
  -4  12  -6        0.24       -0.65      0.98 o
  -2  12  -6        0.30       -0.33      0.98 o
   0  12  -6        0.84        2.29      0.98 o
  -3  13  -6        1.13        0.33      0.98 o
  -1  13  -6       10.28       12.41      1.63 o
 -13   1  -5       30.03       37.22      2.45 o
 -11   1  -5        2.76        1.14      0.69 o
  -9   1  -5        8.50       11.94      0.92 o
  -7   1  -5      655.96      633.60     10.42 o
  -5   1  -5       42.55       36.54      1.65 o
  -3   1  -5      147.32      155.49      1.97 o
  -1   1  -5      813.90      816.77      8.49 o
   1   1  -5      340.66      304.64      3.86 o
   3   1  -5       40.94       38.28      1.25 o
   5   1  -5       96.24      106.33      2.88 o
   7   1  -5      302.97      284.84      6.35 o
 -14   2  -5        0.79        1.14      0.92 o
 -12   2  -5        0.68        1.14      0.69 o
 -10   2  -5       11.85       16.81      1.63 o
  -8   2  -5       89.70       83.39      2.94 o
  -6   2  -5      239.45      228.05      3.70 o
  -4   2  -5      155.32      141.51      2.05 o
  -2   2  -5      118.65      110.14      1.93 o
   0   2  -5      520.49      532.59      6.39 o
   2   2  -5      153.37      157.19      2.45 o
   4   2  -5       35.58       36.92      1.32 o
   6   2  -5       75.87       79.69      3.27 o
 -13   3  -5        9.25        6.53      1.63 o
 -11   3  -5        8.49        6.86      1.31 o
  -9   3  -5       19.95       19.29      1.15 o
  -7   3  -5      413.49      348.98      9.16 o
  -5   3  -5       83.55       82.47      1.75 o
  -3   3  -5      200.47      194.57      2.66 o
  -1   3  -5      112.44      119.33      2.09 o
   1   3  -5      114.93      121.03      2.05 o
   3   3  -5       44.23       42.06      0.95 o
   5   3  -5       37.43       32.98      1.39 o
 -14   4  -5       10.20       10.77      1.96 o
 -12   4  -5        0.92        0.98      0.98 o
 -10   4  -5       21.70       21.22      1.96 o
  -8   4  -5        0.55        0.33      0.98 o
  -6   4  -5      113.00       99.18      2.65 o
  -4   4  -5       16.35       15.03      0.92 o
  -2   4  -5      113.52      112.54      1.79 o
   0   4  -5      114.08      133.47      2.33 o
   2   4  -5       88.06       79.75      1.73 o
   4   4  -5      295.15      287.49      6.24 o
   6   4  -5       33.90       32.00      2.29 o
 -13   5  -5        3.02        4.24      1.31 o
 -11   5  -5        9.24        5.55      1.31 o
  -9   5  -5        5.21        2.94      0.98 o
  -7   5  -5      116.06      101.91      3.59 o
  -5   5  -5      142.38      136.60      6.21 o
  -3   5  -5       29.92       31.67      1.25 o
  -1   5  -5       36.40       34.29      0.89 o
   1   5  -5       14.84       15.95      1.01 o
   3   5  -5       41.30       38.39      1.10 o
   5   5  -5       28.03       25.47      1.96 o
   7   5  -5       12.58       14.37      1.63 o
 -12   6  -5        7.79       10.45      1.63 o
 -10   6  -5        8.52        7.18      1.31 o
  -8   6  -5        2.10        1.63      0.98 o
  -6   6  -5      117.71      115.95      3.92 o
  -4   6  -5      104.28      107.13      2.74 o
  -2   6  -5      283.56      277.38      5.56 o
   0   6  -5      174.69      181.03      3.32 o
   2   6  -5        5.56        7.18      0.50 o
   4   6  -5       45.05       50.94      2.61 o
   6   6  -5       92.64       86.88      3.92 o
 -11   7  -5        9.23       13.06      1.63 o
  -9   7  -5       11.28       18.28      1.63 o
  -7   7  -5       17.83       15.67      1.63 o
  -5   7  -5        7.50        4.24      0.98 o
  -3   7  -5      141.06      126.80      3.21 o
  -1   7  -5      349.26      328.96      6.36 o
   1   7  -5       63.78       60.84      1.80 o
   3   7  -5        9.87       11.53      0.78 o
   5   7  -5       30.16       31.67      2.29 o
 -12   8  -5        5.89        7.84      1.63 o
 -10   8  -5        0.79        3.26      1.31 o
  -8   8  -5        3.49        5.22      1.31 o
  -6   8  -5       36.01       33.96      2.29 o
  -4   8  -5       14.86       13.39      1.31 o
  -2   8  -5      179.78      165.32      4.90 o
   0   8  -5       68.29       69.36      2.04 o
   2   8  -5       27.83       28.60      1.25 o
 -11   9  -5        3.85        5.55      1.63 o
  -9   9  -5        2.09        2.29      1.31 o
  -7   9  -5        7.74        6.53      1.31 o
  -5   9  -5        9.12        7.84      1.31 o
  -3   9  -5        5.75        5.22      0.98 o
  -1   9  -5      144.92      153.86      4.90 o
   1   9  -5       45.31       44.73      2.29 o
 -10  10  -5        3.65        5.22      1.31 o
  -8  10  -5       13.68       10.77      1.63 o
  -6  10  -5        7.27       12.73      1.63 o
  -4  10  -5       15.49       14.37      1.63 o
  -2  10  -5       55.09       54.21      2.61 o
   0  10  -5       63.69       65.31      2.61 o
   2  10  -5       28.24       32.65      1.96 o
  10  10  -5       12.38       14.69      1.63 o
  -9  11  -5       20.26       31.67      2.61 o
  -7  11  -5        2.02        1.31      0.98 o
  -5  11  -5        1.76        1.96      0.98 o
  -3  11  -5        0.51        0.98      0.98 o
  -1  11  -5       11.78       14.37      1.63 o
   1  11  -5       15.10       14.69      1.31 o
   7  11  -5       30.92       32.00      1.96 o
   9  11  -5        3.65        4.24      1.31 o
  -8  12  -5        0.12        1.31      1.31 o
  -6  12  -5        8.08       10.77      1.63 o
  -4  12  -5       13.09       15.02      1.63 o
  -2  12  -5       12.86       15.02      1.63 o
   0  12  -5       11.15       13.71      1.63 o
   2  12  -5        0.22       -0.33      0.65 o
  -5  13  -5        1.08        2.29      0.98 o
  -3  13  -5        2.60        1.63      0.98 o
  -1  13  -5        2.92        2.61      0.98 o
   1  13  -5        1.20        1.63      0.98 o
  -2  14  -5       11.37       12.73      1.63 o
   0  14  -5       11.36       13.06      1.63 o
 -14   0  -4        2.00        1.63      0.98 o
 -12   0  -4       32.48       32.98      2.29 o
 -10   0  -4      266.32      246.76      7.19 o
  -8   0  -4      143.79      139.82      4.57 o
  -6   0  -4      219.55      215.09      5.56 o
  -4   0  -4      134.04      139.81      2.88 o
  -2   0  -4     1747.04     1666.81     23.61 o
   0   0  -4      897.94      860.12     12.47 o
   2   0  -4      636.90      629.56     17.71 o
   4   0  -4      906.18      949.80     25.28 o
   6   0  -4       68.17       71.52      2.94 o
   8   0  -4     2607.16     2759.66     72.72 o
 -15   1  -4        0.55        0.70      0.82 o
 -13   1  -4        2.38        3.93      0.92 o
 -11   1  -4       10.16        9.81      0.92 o
  -9   1  -4       58.35       54.74      1.85 o
  -7   1  -4      210.27      213.78      3.60 o
  -5   1  -4      133.85      123.14      1.65 o
  -3   1  -4      433.32      458.99      5.89 o
  -1   1  -4       22.39       22.23      0.50 o
   1   1  -4      427.61      420.05      5.60 o
   3   1  -4       78.16       74.75      1.60 o
   5   1  -4      193.79      201.43      4.50 o
   7   1  -4      127.27      126.92      3.23 o
   9   1  -4       46.31       53.08      1.95 o
 -14   2  -4        0.64        0.49      0.69 o
 -12   2  -4        5.33        5.87      1.63 o
 -10   2  -4      101.12       97.66      2.54 o
  -8   2  -4       59.18       51.69      1.72 o
  -6   2  -4      604.66      588.32      8.41 o
  -4   2  -4      120.23      122.85      1.64 o
  -2   2  -4       27.47       28.42      0.63 o
   0   2  -4       54.88       55.20      1.01 o
   2   2  -4      260.11      260.46      3.78 o
   4   2  -4       86.79       82.16      4.04 o
   6   2  -4       71.49       74.61      2.18 o
   8   2  -4      713.40      748.53     14.48 o
 -15   3  -4        1.27       -0.98      0.98 o
 -13   3  -4        7.52        9.47      1.63 o
 -11   3  -4        0.49        1.70      0.54 o
  -9   3  -4       77.17       80.75      2.61 o
  -7   3  -4      175.68      166.06      2.99 o
  -5   3  -4      255.13      231.95      3.93 o
  -3   3  -4      177.61      209.93      2.75 o
  -1   3  -4      299.61      288.28      3.64 o
   1   3  -4     1208.39     1214.78     15.36 o
   3   3  -4       63.06       63.14      1.22 o
   5   3  -4        1.62        3.37      0.54 o
   7   3  -4        4.65        6.42      0.78 o
 -14   4  -4        3.10        2.29      1.31 o
 -12   4  -4        0.13        0.33      0.65 o
 -10   4  -4       65.24       57.47      2.61 o
  -8   4  -4       41.88       39.19      1.80 o
  -6   4  -4      550.29      540.13     18.17 o
  -4   4  -4      264.20      266.76      3.80 o
  -2   4  -4      174.65      183.23      2.49 o
   0   4  -4       10.31       10.86      0.71 o
   2   4  -4      363.62      371.88      5.06 o
   4   4  -4       55.82       55.98      1.10 o
   6   4  -4      112.35      114.66      2.88 o
 -13   5  -4        5.27        5.55      1.31 o
 -11   5  -4       13.52       12.41      1.63 o
  -9   5  -4       33.71       27.75      1.96 o
  -7   5  -4       30.53       33.54      1.49 o
  -5   5  -4      125.51      125.47      2.62 o
  -3   5  -4      108.13      116.22      1.88 o
  -1   5  -4       38.63       38.12      0.96 o
   1   5  -4      492.73      497.38      6.69 o
   3   5  -4      290.54      288.11      4.09 o
   5   5  -4       14.03       12.58      0.78 o
   7   5  -4      120.66      112.37      4.25 o
 -14   6  -4        7.33        9.14      1.63 o
 -12   6  -4       18.85       23.18      1.96 o
 -10   6  -4        2.74        3.59      0.98 o
  -8   6  -4        2.18        0.98      0.98 o
  -6   6  -4       19.52       25.93      1.25 o
  -4   6  -4        8.77        7.25      0.68 o
  -2   6  -4       45.05       41.56      0.99 o
   0   6  -4      105.34      106.95      2.73 o
   2   6  -4      126.89      129.31      2.12 o
   4   6  -4       13.06       13.28      0.64 o
   6   6  -4       71.56       63.68      2.94 o
   8   6  -4       82.76       88.83      3.92 o
 -13   7  -4        1.03        0.65      0.98 o
 -11   7  -4        7.91        9.79      1.31 o
  -9   7  -4       16.30       19.26      1.63 o
  -7   7  -4       20.04       22.20      1.63 o
  -5   7  -4      225.89      218.09      6.05 o
  -3   7  -4       17.91       16.55      1.21 o
  -1   7  -4      152.91      151.41      2.93 o
   1   7  -4       79.71       79.22      2.04 o
   3   7  -4      152.00      157.39      3.92 o
   5   7  -4       27.96       25.14      1.96 o
   7   7  -4       36.01       37.55      2.29 o
 -12   8  -4       10.19       12.08      1.63 o
 -10   8  -4        5.44        4.24      1.31 o
  -8   8  -4        2.54        4.24      0.98 o
  -6   8  -4       77.92       64.34      2.94 o
  -4   8  -4      221.31      223.44      3.93 o
  -2   8  -4       61.17       60.36      2.48 o
   0   8  -4      235.20      227.38      4.70 o
   2   8  -4       90.62       92.83      2.35 o
   4   8  -4       19.86       21.27      1.02 o
   6   8  -4       24.87       25.47      1.96 o
   8   8  -4       22.22       22.20      1.96 o
 -11   9  -4       10.92       12.08      1.63 o
  -9   9  -4        6.33       10.12      1.63 o
  -7   9  -4        5.79        6.86      1.31 o
  -5   9  -4      188.95      170.55      5.23 o
  -3   9  -4      120.53      110.94      2.88 o
  -1   9  -4       27.50       26.07      1.25 o
   1   9  -4      115.87      121.53      2.98 o
   3   9  -4       90.73       93.61      2.51 o
   5   9  -4       16.97       16.65      1.63 o
   7   9  -4       31.17       29.71      2.29 o
  11   9  -4        1.27        0.98      0.98 o
 -10  10  -4        0.54       -0.98      0.98 o
  -8  10  -4        1.81        3.92      1.31 o
  -6  10  -4        6.93        5.22      0.98 o
  -4  10  -4        3.51        3.59      0.98 o
  -2  10  -4       27.44       27.75      1.96 o
   0  10  -4       60.79       57.68      1.95 o
   2  10  -4      174.27      177.37      4.00 o
   4  10  -4       60.28       62.12      1.48 o
   6  10  -4       14.65       16.32      1.31 o
   8  10  -4        1.68        1.96      0.98 o
  10  10  -4       11.68        7.84      1.31 o
  -9  11  -4       27.36       25.79      2.29 o
  -7  11  -4        8.92        6.86      1.31 o
  -5  11  -4        3.11        3.26      0.98 o
  -3  11  -4       34.52       29.71      1.96 o
  -1  11  -4        9.65        9.14      1.31 o
   1  11  -4        9.40       10.77      1.31 o
   3  11  -4       76.41       84.91      3.27 o
   5  11  -4       43.20       45.06      1.96 o
   7  11  -4       20.01       23.51      1.63 o
   9  11  -4        5.37        6.86      1.31 o
  -8  12  -4        2.51        2.61      1.31 o
  -6  12  -4        1.21        1.96      0.98 o
  -4  12  -4        4.00        1.31      0.98 o
  -2  12  -4        0.19        0.00      0.65 o
   0  12  -4       34.58       32.32      1.96 o
   2  12  -4      102.75      100.59      3.92 o
   4  12  -4       44.19       47.67      2.29 o
   8  12  -4        7.03        5.55      1.31 o
  -7  13  -4       11.37       14.04      1.96 o
  -5  13  -4       14.70       19.59      1.96 o
  -3  13  -4       24.49       27.43      1.96 o
  -1  13  -4        0.90        1.31      0.98 o
   1  13  -4        0.37        0.65      0.65 o
   3  13  -4       13.10       14.69      1.63 o
  -6  14  -4        3.64        7.18      1.63 o
  -4  14  -4        9.30       11.75      1.63 o
  -2  14  -4        0.76        0.33      0.98 o
   0  14  -4        3.38        4.24      1.31 o
   2  14  -4        2.29        2.29      0.98 o
  -3  15  -4        4.46        6.20      1.31 o
  -1  15  -4        0.91       -0.33      0.98 o
   1  15  -4        1.95        3.26      1.31 o
   3  15  -4        1.27        1.63      0.98 o
 -15   1  -3        4.33        5.43      0.92 o
 -13   1  -3       29.44       27.44      1.39 o
 -11   1  -3      127.11      121.20      3.00 o
  -9   1  -3      849.28      781.00     12.75 o
  -7   1  -3       22.59       22.25      0.80 o
  -5   1  -3     1128.57     1177.72     14.19 o
  -3   1  -3     2128.08     2293.02     22.83 o
  -1   1  -3      860.46      804.01      8.14 o
   1   1  -3      657.26      659.55      8.42 o
   3   1  -3      738.25      795.15     15.03 o
   5   1  -3     9201.62     9606.82    174.99 o
   7   1  -3      837.62      820.39     15.66 o
   9   1  -3       94.18       88.56      2.42 o
 -16   2  -3        0.82        2.61      1.31 o
 -14   2  -3        0.34        0.00      0.69 o
 -12   2  -3       21.87       21.74      1.25 o
 -10   2  -3      211.21      217.49      4.39 o
  -8   2  -3      330.24      301.51      7.85 o
  -6   2  -3      182.85      202.38      3.53 o
  -4   2  -3       56.45       62.79      0.97 o
  -2   2  -3     3817.72     3999.11     39.35 o
   0   2  -3      200.08      191.35      4.40 o
   2   2  -3      310.56      303.47      4.06 o
   4   2  -3      431.24      435.81      8.68 o
   6   2  -3      162.91      166.56      3.81 o
   8   2  -3      114.00      111.66      2.88 o
 -15   3  -3        0.16       -0.98      0.98 o
 -13   3  -3       10.14        8.49      1.31 o
 -11   3  -3       74.11       65.37      2.08 o
  -9   3  -3      892.01      837.55     19.51 o
  -7   3  -3      161.33      163.20      2.80 o
  -5   3  -3      262.33      281.69     10.46 o
  -3   3  -3      199.24      224.74      2.84 o
  -1   3  -3      585.22      595.26      7.74 o
   1   3  -3      438.89      412.08      5.47 o
   3   3  -3      141.28      135.35      1.99 o
   5   3  -3      114.53      119.44      1.89 o
   7   3  -3       70.79       70.89      2.29 o
 -14   4  -3        4.31        2.29      0.98 o
 -12   4  -3        4.67        5.88      0.98 o
 -10   4  -3       42.46       40.16      2.29 o
  -8   4  -3       99.11       99.11      3.92 o
  -6   4  -3       60.98       60.55      1.96 o
  -4   4  -3       58.79       60.82      1.83 o
  -2   4  -3     1107.36     1200.25     14.95 o
   0   4  -3      186.85      172.98      2.49 o
   2   4  -3      273.94      249.94      3.49 o
   4   4  -3      142.89      146.96      2.18 o
   6   4  -3      126.36      126.17      2.09 o
 -15   5  -3        7.28        9.47      1.63 o
 -13   5  -3        6.26        6.86      1.31 o
 -11   5  -3       41.13       45.06      2.29 o
  -9   5  -3      211.24      181.69      5.56 o
  -7   5  -3      327.94      308.02     13.73 o
  -5   5  -3      169.41      170.26      5.07 o
  -3   5  -3      134.40      133.30      2.54 o
  -1   5  -3      506.32      510.31      7.66 o
   1   5  -3      187.26      177.32      3.03 o
   3   5  -3      190.98      196.62      2.85 o
   5   5  -3      309.66      321.30      4.32 o
 -14   6  -3       12.45       11.75      1.63 o
 -12   6  -3        5.27        6.20      1.31 o
 -10   6  -3       43.71       41.14      2.29 o
  -8   6  -3      140.17      137.86      4.57 o
  -6   6  -3      143.87      146.61      3.44 o
  -4   6  -3      314.28      327.67      7.36 o
  -2   6  -3      772.93      797.08      9.63 o
   0   6  -3      360.94      384.37      5.92 o
   2   6  -3      289.36      272.78      5.17 o
   4   6  -3      370.05      399.24      6.16 o
   6   6  -3      227.73      204.01      5.07 o
   8   6  -3       60.15       61.72      2.94 o
 -13   7  -3        2.56        3.92      1.31 o
 -11   7  -3        1.48        3.26      0.98 o
  -9   7  -3       52.28       45.39      2.29 o
  -7   7  -3       16.46       17.30      1.63 o
  -5   7  -3       89.23       90.39      2.42 o
  -3   7  -3      839.61      762.42     11.37 o
  -1   7  -3      127.79      123.89      1.84 o
   1   7  -3       89.50       92.53      1.97 o
   3   7  -3      135.13      132.08      2.72 o
   5   7  -3      150.39      172.69      3.92 o
   7   7  -3       81.05       83.93      3.59 o
   9   7  -3       25.17       27.75      1.96 o
  13   7  -3        5.77        5.88      1.31 o
 -14   8  -3        3.10        3.92      1.31 o
 -12   8  -3        1.56        1.31      0.98 o
 -10   8  -3        5.00        3.59      0.98 o
  -8   8  -3      195.59      181.34      5.55 o
  -6   8  -3       31.98       26.12      1.63 o
  -4   8  -3      251.48      229.55      4.70 o
  -2   8  -3        0.01        0.57      0.42 o
   0   8  -3       63.33       70.26      1.76 o
   2   8  -3       22.51       17.70      0.62 o
   4   8  -3       17.00       22.05      2.12 o
   6   8  -3        5.31        5.88      0.54 o
   8   8  -3        8.43        7.84      1.31 o
  10   8  -3       63.06       70.53      2.94 o
  12   8  -3       11.78        8.82      1.31 o
 -13   9  -3        0.42        1.63      1.31 o
 -11   9  -3        1.09        1.96      0.98 o
  -9   9  -3       20.78       17.96      1.63 o
  -7   9  -3        4.29        2.94      0.98 o
  -5   9  -3       54.63       63.02      2.94 o
  -3   9  -3      361.42      354.17      6.98 o
  -1   9  -3      173.99      179.40      3.31 o
   1   9  -3       57.58       59.55      1.29 o
   3   9  -3       24.37       23.50      1.08 o
   5   9  -3       24.02       26.50      1.99 o
   7   9  -3       13.86       14.57      1.02 o
   9   9  -3       14.69       22.53      1.63 o
  11   9  -3       44.45       48.33      2.61 o
 -12  10  -3       20.53       21.87      2.29 o
 -10  10  -3        2.78        0.65      0.98 o
  -8  10  -3       42.12       36.24      2.29 o
  -6  10  -3       54.74       48.00      2.61 o
  -4  10  -3      121.64      111.38      3.92 o
  -2  10  -3       46.66       48.94      1.72 o
   0  10  -3      320.96      312.56      6.19 o
   2  10  -3       89.82       81.03      1.68 o
   4  10  -3       49.82       44.65      1.18 o
   6  10  -3       40.97       43.79      1.18 o
   8  10  -3       25.41       28.08      1.96 o
  10  10  -3       49.46       49.63      2.61 o
  12  10  -3       17.57       18.94      1.96 o
 -11  11  -3        1.22        3.92      1.31 o
  -9  11  -3        6.42        4.90      1.31 o
  -7  11  -3        3.20        1.31      0.98 o
  -5  11  -3        0.34        1.31      0.98 o
  -3  11  -3       27.78       25.47      1.96 o
  -1  11  -3      180.70      180.02      5.55 o
   1  11  -3       80.38       83.75      2.94 o
   3  11  -3      190.56      188.95      3.16 o
   5  11  -3       36.31       40.93      1.25 o
   7  11  -3       46.69       52.24      2.61 o
   9  11  -3        2.84        2.94      0.98 o
  11  11  -3       27.88       30.36      2.29 o
 -10  12  -3        7.27        5.22      1.31 o
  -8  12  -3        7.26        7.51      1.63 o
  -6  12  -3        3.86        7.18      1.31 o
  -4  12  -3        4.34        3.92      0.98 o
  -2  12  -3        4.20        3.59      0.98 o
   0  12  -3       16.67       18.94      1.63 o
   2  12  -3       17.71       17.14      1.15 o
   4  12  -3        2.50        5.22      0.98 o
   6  12  -3        4.72        4.24      0.98 o
   8  12  -3        5.49        5.55      1.31 o
  10  12  -3        1.92        0.33      0.98 o
  -9  13  -3        2.27        1.96      1.31 o
  -7  13  -3        1.99        2.94      1.31 o
  -5  13  -3        3.12        2.94      0.98 o
  -3  13  -3        5.53        6.86      1.31 o
  -1  13  -3        5.48        4.90      1.31 o
   1  13  -3        1.67        2.94      0.98 o
   3  13  -3        9.94        9.47      1.31 o
   5  13  -3        8.22        9.79      1.31 o
   7  13  -3        1.87        3.92      0.98 o
   9  13  -3        0.17        0.65      0.98 o
  -6  14  -3       18.72       24.81      2.29 o
  -4  14  -3        8.80        9.14      1.63 o
  -2  14  -3        9.76        7.84      1.31 o
   0  14  -3        0.58        1.31      0.98 o
   2  14  -3       12.36       13.06      1.63 o
   4  14  -3        0.99        0.00      0.65 o
  -5  15  -3        1.17        1.31      1.31 o
  -3  15  -3        3.42        4.57      1.31 o
  -1  15  -3       11.99       14.37      1.96 o
   1  15  -3        0.97        1.31      0.98 o
   3  15  -3        2.70        3.59      1.31 o
   0  16  -3        3.70        6.20      1.63 o
 -14   0  -2       42.00       36.90      2.29 o
 -12   0  -2      526.87      523.25      9.49 o
 -10   0  -2        4.50        3.62      0.82 o
  -8   0  -2      666.69      648.20     15.07 o
  -6   0  -2     1053.78     1144.54     25.00 o
  -4   0  -2     2799.49     2722.26     45.35 o
  -2   0  -2     2058.05     1965.13     36.18 o
   0   0  -2     2637.85     2758.14     38.01 o
   2   0  -2    44112.78    42938.32   1203.71 o
   4   0  -2     2717.86     2482.23     67.26 o
   6   0  -2     4940.57     5194.91    208.60 o
   8   0  -2       23.15       24.92      1.31 o
  10   0  -2       20.86       19.59      1.63 o
 -15   1  -2        0.98        1.63      0.98 o
 -13   1  -2       25.75       25.63      1.39 o
 -11   1  -2       95.44       94.61      2.59 o
  -9   1  -2       43.17       40.30      1.06 o
  -7   1  -2      105.09      111.41      2.31 o
  -5   1  -2     2253.98     2394.52     31.69 o
  -3   1  -2      438.22      423.37      4.39 o
  -1   1  -2      722.90      692.62      7.53 o
   1   1  -2      493.37      452.79      6.03 o
   3   1  -2      872.14      840.25     29.16 o
   5   1  -2      845.45      814.62     15.92 o
   7   1  -2      401.58      384.69      7.43 o
   9   1  -2       36.12       33.67      1.25 o
  11   1  -2       15.23       16.00      1.63 o
 -16   2  -2        1.23        1.31      0.98 o
 -14   2  -2       25.28       23.83      1.39 o
 -12   2  -2      448.29      447.46      7.86 o
 -10   2  -2       26.22       31.82      1.34 o
  -8   2  -2       35.35       40.33      1.39 o
  -6   2  -2     1077.39     1106.87     14.99 o
  -4   2  -2      516.75      506.03      7.03 o
  -2   2  -2      444.67      440.83      4.49 o
   0   2  -2      688.15      637.87      8.07 o
   2   2  -2     1326.04     1350.83     16.74 o
   4   2  -2      221.22      236.10      4.69 o
   6   2  -2      674.16      699.35     13.24 o
   8   2  -2       81.99       76.16      2.09 o
  10   2  -2        9.06        8.49      1.31 o
 -15   3  -2        1.10        1.96      0.98 o
 -13   3  -2       28.29       32.00      1.96 o
 -11   3  -2      123.45      130.66      4.25 o
  -9   3  -2       19.56       18.90      0.82 o
  -7   3  -2       82.05       75.49      1.56 o
  -5   3  -2     1940.28     2079.26     46.84 o
  -3   3  -2      749.94      763.63     11.01 o
  -1   3  -2     1202.55     1220.21     16.54 o
   1   3  -2      743.71      725.59      9.14 o
   3   3  -2       67.59       59.92      0.99 o
   5   3  -2       25.55       27.11      0.64 o
   7   3  -2       75.25       68.20      1.33 o
   9   3  -2       38.30       30.08      1.25 o
 -16   4  -2        2.31        2.61      1.31 o
 -14   4  -2       25.39       30.04      1.96 o
 -12   4  -2      237.56      238.22      6.86 o
 -10   4  -2      129.37      122.50      4.25 o
  -8   4  -2      168.55      172.20      4.90 o
  -6   4  -2      101.26      107.48      3.27 o
  -4   4  -2      308.06      347.50      6.52 o
  -2   4  -2       21.32       18.13      0.43 o
   0   4  -2      394.27      390.32      5.92 o
   2   4  -2       51.86       54.45      0.99 o
   4   4  -2       35.04       30.87      0.66 o
   6   4  -2      194.11      176.65      4.89 o
   8   4  -2      150.80      144.91      2.43 o
 -15   5  -2        2.96        2.94      1.31 o
 -13   5  -2       13.14       12.73      1.63 o
 -11   5  -2       46.79       43.76      2.61 o
  -9   5  -2       77.26       71.52      2.94 o
  -7   5  -2       63.57       67.93      1.85 o
  -5   5  -2      461.55      497.57     10.80 o
  -3   5  -2      357.46      353.04      6.52 o
  -1   5  -2      380.18      374.81      4.69 o
   1   5  -2     1257.79     1324.93     22.49 o
   3   5  -2      368.05      371.99      7.21 o
   5   5  -2      276.66      274.04      4.93 o
   7   5  -2       95.88      108.51      2.42 o
  15   5  -2        8.32        8.81      1.31 o
 -14   6  -2        0.66        0.33      0.98 o
 -12   6  -2       21.01       15.67      1.63 o
 -10   6  -2       46.84       38.53      2.29 o
  -8   6  -2      109.65      111.06      3.92 o
  -6   6  -2      299.02      267.34      5.17 o
  -4   6  -2       54.21       56.55      1.63 o
  -2   6  -2      109.06      122.09      2.13 o
   0   6  -2       73.80       85.61      1.35 o
   2   6  -2      429.42      474.26      7.03 o
   4   6  -2       16.29       17.77      0.67 o
   6   6  -2       38.80       48.65      1.29 o
   8   6  -2        4.52        3.67      0.54 o
  12   6  -2        8.85        9.14      1.31 o
  14   6  -2       11.03       11.10      1.31 o
 -15   7  -2        0.31        1.31      1.31 o
 -13   7  -2        6.11        6.20      1.31 o
 -11   7  -2       74.34       82.95      3.59 o
  -9   7  -2       38.74       42.77      2.29 o
  -7   7  -2      260.97      233.72      6.54 o
  -5   7  -2      151.13      138.76      3.11 o
  -3   7  -2       28.08       29.06      1.63 o
  -1   7  -2       46.03       41.46      0.73 o
   1   7  -2      444.51      469.51      5.84 o
   3   7  -2       24.39       29.54      0.75 o
   5   7  -2       27.44       26.54      0.74 o
   7   7  -2      142.03      151.34      2.56 o
   9   7  -2        9.42       13.71      0.92 o
  11   7  -2        1.17       -0.33      0.65 o
  13   7  -2        8.10       10.45      1.31 o
 -14   8  -2        0.92        0.98      0.98 o
 -12   8  -2       14.12       11.43      1.63 o
 -10   8  -2       16.56       17.96      1.63 o
  -8   8  -2       60.31       62.37      2.94 o
  -6   8  -2      764.93      705.42     16.38 o
  -4   8  -2      178.33      173.11      3.92 o
  -2   8  -2       46.04       56.70      1.01 o
   0   8  -2       18.95       17.95      0.62 o
   2   8  -2      144.08      158.12      2.31 o
   4   8  -2      115.64      113.65      1.88 o
   6   8  -2       57.96       57.98      1.37 o
   8   8  -2        5.87        6.88      0.76 o
  10   8  -2        9.16        6.86      1.31 o
  12   8  -2       32.10       38.53      2.29 o
 -13   9  -2        1.94        2.61      0.98 o
 -11   9  -2       32.21       32.98      2.29 o
  -9   9  -2       17.56       14.04      1.63 o
  -7   9  -2      329.99      303.39      8.17 o
  -5   9  -2       48.20       42.78      2.29 o
  -3   9  -2      130.19      122.33      2.88 o
  -1   9  -2      316.40      321.44      4.23 o
   1   9  -2       28.83       29.35      0.79 o
   3   9  -2       18.36       16.88      0.62 o
   5   9  -2       57.38       53.53      1.25 o
   7   9  -2       79.74       89.40      1.89 o
   9   9  -2       35.89       37.55      1.96 o
  11   9  -2       33.31       32.00      2.29 o
  13   9  -2       10.26       10.45      1.63 o
 -12  10  -2        3.69        4.57      1.31 o
 -10  10  -2        0.96        1.96      0.98 o
  -8  10  -2        5.06        6.20      1.31 o
  -6  10  -2       17.65       18.61      1.63 o
  -4  10  -2      165.39      164.66      4.90 o
  -2  10  -2      135.82      134.92      4.25 o
   0  10  -2      273.02      264.85      4.25 o
   2  10  -2       28.60       29.97      0.98 o
   4  10  -2       31.85       30.48      0.99 o
   6  10  -2       44.07       46.70      2.78 o
   8  10  -2      143.69      148.63      4.57 o
  10  10  -2        0.76        0.98      0.98 o
  12  10  -2       12.22       12.41      1.63 o
 -11  11  -2        4.18        5.22      1.31 o
  -9  11  -2        2.65        2.94      0.98 o
  -7  11  -2       31.86       27.43      1.96 o
  -5  11  -2       52.40       52.25      2.61 o
  -3  11  -2      109.02      109.09      3.92 o
  -1  11  -2       41.91       39.98      1.72 o
   1  11  -2       50.97       48.79      1.29 o
   3  11  -2       70.02       66.54      1.80 o
   5  11  -2       57.15       57.98      1.72 o
   7  11  -2       26.84       28.41      1.39 o
   9  11  -2       18.47       19.26      1.63 o
  11  11  -2        8.53       10.45      1.63 o
 -10  12  -2        0.54        0.00      0.98 o
  -8  12  -2        3.25        3.59      1.31 o
  -6  12  -2        7.26        9.14      1.31 o
  -4  12  -2        3.49        2.94      0.98 o
  -2  12  -2       15.92       16.98      1.63 o
   0  12  -2      266.99      240.54      6.86 o
   2  12  -2       85.76       89.87      2.54 o
   4  12  -2       75.65       79.36      2.94 o
   6  12  -2        5.06        6.64      0.78 o
   8  12  -2       50.45       49.96      2.61 o
  10  12  -2        3.75        4.24      0.98 o
  -9  13  -2       15.74       22.53      2.29 o
  -7  13  -2       22.51       24.81      1.96 o
  -5  13  -2       37.54       37.55      2.29 o
  -3  13  -2       10.14        5.88      1.31 o
  -1  13  -2        8.36        6.20      1.31 o
   1  13  -2       11.93       13.39      1.63 o
   3  13  -2       23.04       25.79      1.96 o
   5  13  -2        3.58        3.26      0.69 o
   7  13  -2       12.27       13.84      1.31 o
   9  13  -2        9.32       10.77      1.63 o
  -8  14  -2        1.36        2.29      1.31 o
  -6  14  -2        6.67        8.16      1.63 o
  -4  14  -2        2.04        0.98      0.98 o
  -2  14  -2        4.11        4.90      1.31 o
   0  14  -2        6.46        9.79      1.31 o
   2  14  -2        2.63        2.61      0.98 o
   4  14  -2        6.01        8.81      1.31 o
   6  14  -2        1.63        1.47      1.47 o
   8  14  -2        0.60       -0.33      0.98 o
  -5  15  -2        3.23        4.24      1.31 o
  -3  15  -2        2.21        3.59      1.31 o
  -1  15  -2        4.71        6.20      1.31 o
   1  15  -2        0.16        1.63      0.98 o
   3  15  -2        4.26        5.88      1.31 o
   5  15  -2        4.85        5.88      1.31 o
  -4  16  -2        9.30        9.14      1.63 o
  -2  16  -2        6.42        6.86      1.63 o
   0  16  -2        1.27        0.00      0.98 o
   2  16  -2        1.50        0.98      0.98 o
   4  16  -2        1.14        1.96      1.31 o
 -15   1  -1       97.47      102.87      3.92 o
 -13   1  -1       17.34       15.07      0.65 o
 -11   1  -1        8.33        6.34      0.61 o
  -9   1  -1      100.02      104.42      1.59 o
  -7   1  -1      242.48      230.77      2.86 o
  -5   1  -1      650.39      666.58      7.31 o
  -3   1  -1     1404.92     1386.59     15.58 o
  -1   1  -1     8369.64     8723.36    144.67 o
   1   1  -1      399.08      404.62      5.81 o
   3   1  -1    42220.93    40538.87   1792.32 o
   5   1  -1      200.75      212.90      7.01 o
   7   1  -1       86.65       89.98      4.90 o
   9   1  -1       36.12       33.73      0.90 o
  11   1  -1      133.17      123.48      3.11 o
  17   1  -1       68.64       75.10      3.27 o
 -16   2  -1        3.32        3.59      1.31 o
 -14   2  -1       50.77       57.21      1.96 o
 -12   2  -1       32.16       35.27      0.93 o
 -10   2  -1      104.45      100.02      1.59 o
  -8   2  -1      880.35      913.71     10.13 o
  -6   2  -1      385.49      359.14      4.17 o
  -4   2  -1     1777.53     1860.39     19.85 o
  -2   2  -1     2815.96     2802.97     47.70 o
   0   2  -1     2702.00     2713.31     31.94 o
   2   2  -1     1200.33     1210.32     18.78 o
   4   2  -1      779.88      763.46     19.53 o
   6   2  -1      163.35      161.84      3.71 o
   8   2  -1       52.59       60.11      3.27 o
  10   2  -1      455.26      472.57      7.12 o
  16   2  -1       12.98       14.69      1.63 o
 -15   3  -1       50.21       53.88      2.94 o
 -13   3  -1        2.36        1.96      0.69 o
 -11   3  -1      125.86      129.03      2.25 o
  -9   3  -1       98.33       97.08      1.73 o
  -7   3  -1       61.02       68.21      1.25 o
  -5   3  -1       56.26       46.58      0.76 o
  -3   3  -1     2757.99     2787.69     73.54 o
  -1   3  -1     3448.39     3399.69     38.16 o
   1   3  -1      741.22      735.93     12.38 o
   3   3  -1      330.94      321.05      5.67 o
   5   3  -1      102.87       99.29      1.72 o
   7   3  -1        6.56        7.67      0.65 o
   9   3  -1       59.10       69.63      1.44 o
  15   3  -1        9.08       11.10      1.31 o
 -16   4  -1        1.22        2.29      1.31 o
 -14   4  -1        5.71        3.85      0.78 o
 -12   4  -1       13.88       16.21      1.02 o
 -10   4  -1       25.96       28.22      1.96 o
  -8   4  -1      249.94      275.76      3.95 o
  -6   4  -1      365.29      385.33      4.62 o
  -4   4  -1      717.57      754.83     14.21 o
  -2   4  -1       74.14       82.20      1.03 o
   0   4  -1      545.21      541.11      6.55 o
   2   4  -1      977.79      992.88     14.10 o
   4   4  -1      209.07      214.97      3.41 o
   6   4  -1       95.80       96.37      2.61 o
   8   4  -1       57.35       54.61      1.04 o
  10   4  -1      244.73      250.03      6.21 o
  12   4  -1       16.48       13.71      1.31 o
  14   4  -1        3.80        5.88      1.31 o
  16   4  -1        2.53        0.65      0.98 o
 -15   5  -1       12.12       12.73      1.63 o
 -13   5  -1        5.98        4.50      0.98 o
 -11   5  -1       17.08       14.53      2.61 o
  -9   5  -1        1.24        1.47      0.49 o
  -7   5  -1       90.44       95.89      1.62 o
  -5   5  -1        8.78        7.43      0.37 o
  -3   5  -1     1172.12     1101.47     18.93 o
  -1   5  -1      151.16      155.13      2.29 o
   1   5  -1      485.47      500.71      6.15 o
   3   5  -1      298.64      327.45      4.11 o
   5   5  -1      370.74      334.82      5.15 o
   7   5  -1       77.92       81.65      2.61 o
   9   5  -1       83.68       78.84      2.29 o
  11   5  -1        6.59        7.18      0.98 o
  13   5  -1       16.17       17.30      1.63 o
  15   5  -1       12.60       10.45      1.31 o
 -14   6  -1       10.46       12.73      1.63 o
 -12   6  -1       37.72       40.03      1.62 o
 -10   6  -1       39.91       36.43      1.39 o
  -8   6  -1        3.94        3.26      0.65 o
  -6   6  -1       44.02       46.25      0.90 o
  -4   6  -1      466.06      507.95     11.67 o
  -2   6  -1     1396.19     1520.70     19.61 o
   0   6  -1      307.72      337.68      3.87 o
   2   6  -1     1015.60     1172.76     13.87 o
   4   6  -1      952.49      979.10     11.71 o
   6   6  -1      114.88      122.94      1.93 o
   8   6  -1       34.66       38.86      3.59 o
  10   6  -1       53.51       49.62      3.92 o
  12   6  -1       27.06       27.43      1.96 o
  14   6  -1       13.89       14.37      1.63 o
 -15   7  -1        0.47        0.65      0.98 o
 -13   7  -1        9.62       11.43      1.63 o
 -11   7  -1       27.52       34.94      2.29 o
  -9   7  -1      206.45      195.41      5.56 o
  -7   7  -1       21.49       21.22      1.63 o
  -5   7  -1      333.26      347.06      6.93 o
  -3   7  -1       20.21       17.35      0.40 o
  -1   7  -1      884.70      932.33     12.53 o
   1   7  -1      332.61      354.56      4.13 o
   3   7  -1      608.21      604.42      7.47 o
   5   7  -1      243.76      250.15      3.43 o
   7   7  -1       73.13       67.64      1.51 o
   9   7  -1       11.60       11.41      2.45 o
  11   7  -1      105.26       99.61      3.59 o
  13   7  -1       50.56       57.14      2.94 o
 -14   8  -1        6.53        6.53      1.31 o
 -12   8  -1        3.74        6.53      1.31 o
 -10   8  -1      198.95      195.38      5.88 o
  -8   8  -1       73.53       70.21      2.94 o
  -6   8  -1        6.92        7.51      0.98 o
  -4   8  -1      170.62      174.46      2.64 o
  -2   8  -1      246.72      258.89      3.35 o
   0   8  -1       64.73       63.98      1.13 o
   2   8  -1       23.17       19.10      0.54 o
   4   8  -1       52.48       51.80      1.08 o
   6   8  -1        8.00       10.41      0.57 o
   8   8  -1      108.90       98.97      2.31 o
  10   8  -1       18.61       21.88      1.63 o
  12   8  -1       72.04       76.09      3.27 o
  14   8  -1        3.84        3.59      1.31 o
 -13   9  -1        0.33        0.65      0.98 o
 -11   9  -1        2.51       -0.65      0.98 o
  -9   9  -1       66.08       54.86      2.61 o
  -7   9  -1      168.38      172.83      5.23 o
  -5   9  -1      119.18      116.94      3.92 o
  -3   9  -1      169.60      172.14      2.74 o
  -1   9  -1       14.80       12.87      0.57 o
   1   9  -1       89.27       92.36      2.62 o
   3   9  -1       17.70       22.49      0.85 o
   5   9  -1        1.42        0.54      0.41 o
   7   9  -1       25.08       22.53      1.15 o
   9   9  -1      131.23      148.17      3.23 o
  11   9  -1       53.20       49.63      2.61 o
  13   9  -1       20.96       23.18      1.96 o
 -12  10  -1        0.23        0.65      0.98 o
 -10  10  -1       74.78       70.54      3.27 o
  -8  10  -1       57.36       54.53      2.61 o
  -6  10  -1       47.88       40.16      2.29 o
  -4  10  -1      210.16      203.91      5.88 o
  -2  10  -1      330.52      318.06      7.36 o
   0  10  -1       93.77       84.07      1.52 o
   2  10  -1      182.09      168.12      2.54 o
   4  10  -1       99.98      102.43      2.01 o
   6  10  -1        9.99        9.79      0.92 o
   8  10  -1      152.80      155.80      5.06 o
  10  10  -1       31.83       27.75      1.96 o
  12  10  -1       32.47       36.90      2.29 o
 -11  11  -1        0.19        0.33      0.98 o
  -9  11  -1        0.84       -0.65      0.98 o
  -7  11  -1        1.59        1.31      0.98 o
  -5  11  -1       14.91       18.28      1.63 o
  -3  11  -1      494.25      450.18     11.45 o
  -1  11  -1      161.72      162.05      5.23 o
   1  11  -1      300.52      289.14      6.28 o
   3  11  -1       69.27       72.83      1.63 o
   5  11  -1      292.16      287.45      5.43 o
   7  11  -1        2.40        3.22      0.82 o
   9  11  -1       21.45       20.47      1.15 o
  11  11  -1        2.05        3.26      0.98 o
 -10  12  -1        7.58        9.47      1.63 o
  -8  12  -1       11.68       16.00      1.63 o
  -6  12  -1       11.72       11.10      1.31 o
  -4  12  -1       15.62       13.06      1.31 o
  -2  12  -1       16.44       17.30      1.63 o
   0  12  -1       29.51       23.84      1.63 o
   2  12  -1       22.77       21.59      1.02 o
   4  12  -1        1.25       -0.13      0.54 o
   6  12  -1       12.12       10.49      0.92 o
   8  12  -1        5.48        6.22      0.92 o
  10  12  -1        2.30        1.96      0.98 o
  -9  13  -1        2.26        1.31      1.31 o
  -7  13  -1        3.01        3.92      1.31 o
  -5  13  -1        5.41        4.57      0.98 o
  -3  13  -1       19.37       16.32      1.63 o
  -1  13  -1        8.98        8.16      1.31 o
   1  13  -1        6.25        6.86      1.31 o
   3  13  -1        2.43        3.76      0.69 o
   5  13  -1       16.40       17.64      1.15 o
   7  13  -1        2.29        1.80      0.69 o
   9  13  -1        0.27       -0.98      0.98 o
  -8  14  -1       16.81       18.61      1.96 o
  -6  14  -1        0.18       -0.98      0.98 o
  -4  14  -1       10.09       10.45      1.63 o
  -2  14  -1       10.20        9.79      1.31 o
   0  14  -1       23.74       25.47      1.96 o
   2  14  -1        5.10        5.22      1.31 o
   4  14  -1        8.12        6.64      0.78 o
   6  14  -1        8.07        6.86      0.92 o
   8  14  -1        0.47        0.33      0.69 o
  -7  15  -1        4.39        2.94      1.31 o
  -5  15  -1        0.80        2.29      1.31 o
  -3  15  -1       11.72       19.59      1.96 o
  -1  15  -1        0.06        0.33      0.98 o
   1  15  -1        5.79        3.26      1.31 o
   3  15  -1        0.60        0.98      0.98 o
   5  15  -1        2.54        1.96      0.98 o
   7  15  -1        0.34        0.33      0.69 o
  -4  16  -1        8.51       10.45      1.63 o
  -2  16  -1       13.59       16.98      1.96 o
   0  16  -1        4.97        8.16      1.63 o
   2  16  -1        0.83        0.33      0.98 o
   4  16  -1        5.04        4.57      1.31 o
 -16   0   0       39.76       41.79      2.29 o
 -14   0   0       96.72       92.75      3.59 o
 -12   0   0       14.75       14.41      0.78 o
 -10   0   0      157.90      151.14      3.00 o
  -8   0   0      465.44      431.03      6.95 o
  -6   0   0      330.62      300.67      4.86 o
  -4   0   0     2814.97     2790.03     51.63 o
  -2   0   0     3734.36     3909.11     60.07 o
   2   0   0     3738.55     4023.74     84.79 o
  10   0   0      158.11      148.34      4.25 o
  12   0   0       14.75       13.39      1.31 o
  14   0   0       96.83       90.46      3.27 o
  16   0   0       39.81       38.20      2.29 o
 -15   1   0        7.62        8.80      1.63 o
 -13   1   0       25.76       28.74      0.99 o
 -11   1   0       53.54       48.19      1.01 o
  -9   1   0       97.20       95.27      1.47 o
  -7   1   0      976.03     1002.24     10.89 o
  -5   1   0     1016.86     1031.31     11.17 o
  -3   1   0     3073.58     3098.09     32.99 o
  -1   1   0      206.06      207.09      2.86 o
   1   1   0      205.50      209.13      2.48 o
   3   1   0     3071.48     3109.04     66.59 o
   5   1   0     1017.32     1035.04     22.41 o
   7   1   0      975.80      992.29     21.69 o
   9   1   0       97.23       95.41      2.28 o
  11   1   0       53.43       47.28      2.12 o
  13   1   0       25.77       27.76      1.15 o
  15   1   0        7.62        8.81      0.92 o
 -16   2   0       25.80       24.16      1.96 o
 -14   2   0      135.27      135.88      4.57 o
 -12   2   0        0.11       -0.11      0.38 o
 -10   2   0       23.37       21.29      1.13 o
  -8   2   0      220.90      200.55      2.53 o
  -6   2   0      402.65      403.11      4.58 o
  -4   2   0      105.23      105.94      1.57 o
  -2   2   0      905.62      845.71      9.68 o
   0   2   0    15854.41    14077.65    339.82 o
   2   2   0      904.35      865.08      9.68 o
   4   2   0      105.32      105.70      2.12 o
   6   2   0      402.17      404.00      7.08 o
   8   2   0      220.76      203.05      4.74 o
  10   2   0       23.46       20.61      0.75 o
  12   2   0        0.11       -0.46      0.46 o
  14   2   0      135.42      136.86      4.25 o
  16   2   0       25.82       26.77      1.96 o
 -15   3   0       12.85       15.34      1.63 o
 -13   3   0       35.54       40.26      1.49 o
 -11   3   0      112.63      115.67      2.24 o
  -9   3   0       42.12       41.31      0.99 o
  -7   3   0     1004.92     1015.33     12.84 o
  -5   3   0       27.32       23.55      0.63 o
  -3   3   0      104.64       99.02      1.29 o
  -1   3   0       53.49       67.24      0.93 o
   1   3   0       53.66       67.14      0.94 o
   3   3   0      104.30       99.36      1.57 o
   5   3   0       27.08       23.95      0.57 o
   7   3   0     1005.88     1011.49     13.55 o
   9   3   0       42.05       39.89      0.99 o
  11   3   0      112.44      109.75      2.54 o
  13   3   0       35.60       38.86      1.96 o
  15   3   0       12.87       16.32      1.63 o
 -16   4   0       15.44       19.26      1.96 o
 -14   4   0       98.10       99.28      3.92 o
 -12   4   0       15.47       13.51      1.31 o
 -10   4   0       38.37       37.73      1.50 o
  -8   4   0        4.22        4.36      0.38 o
  -6   4   0     1078.74     1116.05     13.99 o
  -4   4   0     1142.55     1110.86     12.53 o
  -2   4   0      980.88     1035.32     10.69 o
   0   4   0      196.88      208.82      2.87 o
   2   4   0      980.72     1036.38     13.56 o
   4   4   0     1142.52     1112.97     13.09 o
   6   4   0     1079.43     1118.41     14.83 o
   8   4   0        4.22        4.29      0.38 o
  10   4   0       38.37       37.08      3.10 o
  12   4   0       15.53       11.76      0.92 o
  14   4   0       98.14       96.02      3.59 o
  16   4   0       15.45       20.90      1.96 o
 -15   5   0       12.20       13.39      1.63 o
 -13   5   0       12.74       12.09      1.47 o
 -11   5   0        4.01        2.61      0.69 o
  -9   5   0       27.76       26.93      1.42 o
  -7   5   0      386.60      408.33      5.53 o
  -5   5   0      327.47      351.58      5.28 o
  -3   5   0      127.50      113.58      1.49 o
  -1   5   0     2742.64     2921.23     34.14 o
   1   5   0     2745.78     2952.91     55.95 o
   3   5   0      128.31      112.36      1.82 o
   5   5   0      327.68      345.58      4.35 o
   7   5   0      387.31      407.19      5.75 o
   9   5   0       27.70       26.12      1.15 o
  11   5   0        4.01        3.76      0.69 o
  13   5   0       12.73       10.77      1.31 o
  15   5   0       12.21       13.39      1.63 o
 -14   6   0        9.04        7.84      1.31 o
 -12   6   0        4.23        3.92      0.69 o
 -10   6   0       60.97       62.87      1.85 o
  -8   6   0       77.96       75.79      1.48 o
  -6   6   0       82.05       82.72      1.48 o
  -4   6   0       78.41       92.80      1.84 o
  -2   6   0      663.84      781.17      9.33 o
   0   6   0     1443.68     1533.18     20.07 o
   2   6   0      664.02      786.91     14.30 o
   4   6   0       78.12       92.07      1.63 o
   6   6   0       82.22       83.18      1.51 o
   8   6   0       77.88       75.14      1.85 o
  10   6   0       60.87       63.55      1.85 o
  12   6   0        4.23        3.44      0.98 o
  14   6   0        9.02        6.20      1.31 o
 -15   7   0       10.86       13.39      1.63 o
 -13   7   0       35.72       41.75      1.72 o
 -11   7   0       13.16       11.92      0.92 o
  -9   7   0       62.23       60.91      1.85 o
  -7   7   0       43.02       50.10      1.34 o
  -5   7   0      319.65      325.86      4.03 o
  -3   7   0       54.40       56.41      1.23 o
  -1   7   0      439.17      503.60      6.19 o
   1   7   0      439.84      500.17      6.22 o
   3   7   0       54.40       56.60      1.18 o
   5   7   0      319.88      325.19      4.77 o
   7   7   0       42.99       49.20      1.18 o
   9   7   0       62.27       60.25      1.85 o
  11   7   0       13.18        9.31      0.92 o
  13   7   0       35.69       43.75      2.61 o
  15   7   0       10.86       11.10      1.63 o
 -14   8   0        3.48        3.26      1.31 o
 -12   8   0        6.60        6.20      0.92 o
 -10   8   0       87.87       99.12      2.54 o
  -8   8   0      228.11      220.39      5.23 o
  -6   8   0      111.81      118.01      2.35 o
  -4   8   0       81.99       90.56      1.63 o
  -2   8   0      433.46      437.53      6.40 o
   0   8   0      236.67      268.83      3.93 o
   2   8   0      433.56      439.35      6.74 o
   4   8   0       81.79       90.90      1.58 o
   6   8   0      111.75      118.57      2.13 o
   8   8   0      228.38      216.65      4.27 o
  10   8   0       87.79       96.67      2.54 o
  12   8   0        6.59        7.18      1.31 o
  14   8   0        3.49        2.94      0.98 o
 -13   9   0       48.13       52.57      2.94 o
 -11   9   0       13.13       11.10      1.31 o
  -9   9   0       61.04       57.80      2.61 o
  -7   9   0       84.46       80.34      3.27 o
  -5   9   0      324.39      321.42      8.17 o
  -3   9   0        6.32        8.96      0.43 o
  -1   9   0       20.44       24.50      0.72 o
   1   9   0       20.57       24.12      0.86 o
   3   9   0        6.27        8.82      0.61 o
   5   9   0      324.44      324.79      5.77 o
   7   9   0       84.47       81.56      2.18 o
   9   9   0       61.10       59.76      1.95 o
  11   9   0       13.11       14.03      1.80 o
  13   9   0       48.08       48.98      2.61 o
 -12  10   0        1.31        1.63      0.98 o
 -10  10   0       15.00       16.32      1.63 o
  -8  10   0       10.28        7.84      1.31 o
  -6  10   0      313.91      311.55      8.17 o
  -4  10   0      182.35      181.02      5.23 o
  -2  10   0       82.29       76.75      1.62 o
   0  10   0        2.31        0.65      0.27 o
   2  10   0       82.43       76.61      2.43 o
   4  10   0      182.19      171.38      3.92 o
   6  10   0      314.09      301.67      5.66 o
   8  10   0       10.22        9.15      0.92 o
  10  10   0       14.97       16.82      1.15 o
  12  10   0        1.31        1.63      0.98 o
 -11  11   0        1.90        2.29      0.98 o
  -9  11   0        2.26        0.65      0.98 o
  -7  11   0       47.87       40.16      2.29 o
  -5  11   0      154.74      153.54      4.90 o
  -3  11   0       41.56       37.88      2.29 o
  -1  11   0      117.23      126.08      3.59 o
   1  11   0      117.38      125.54      6.70 o
   3  11   0       41.41       37.43      1.49 o
   5  11   0      154.81      155.18      3.44 o
   7  11   0       47.89       41.49      1.96 o
   9  11   0        2.27        0.33      0.69 o
  11  11   0        1.90        3.59      0.98 o
 -12  12   0        0.49       -0.65      0.98 o
 -10  12   0        4.38        5.22      1.31 o
  -8  12   0        6.09        7.18      1.31 o
  -6  12   0       44.85       39.51      2.29 o
  -4  12   0        4.13        4.24      0.98 o
  -2  12   0      226.02      215.34      6.21 o
   0  12   0       74.16       84.72      3.27 o
   2  12   0      225.97      210.17      4.90 o
   4  12   0        4.11        5.76      0.78 o
   6  12   0       44.71       43.05      1.72 o
   8  12   0        6.10        7.00      0.98 o
  10  12   0        4.39        4.74      0.92 o
  -9  13   0        1.29        0.98      0.98 o
  -7  13   0       11.14        9.47      1.63 o
  -5  13   0        5.99        5.88      1.31 o
  -3  13   0       12.34       10.45      1.31 o
  -1  13   0        9.50        9.47      1.31 o
   1  13   0        9.49        8.71      1.31 o
   3  13   0       12.41       11.51      0.98 o
   5  13   0        5.94        4.90      0.78 o
   7  13   0       11.13       11.12      1.47 o
   9  13   0        1.29        0.33      0.78 o
  -8  14   0        1.69        4.57      1.31 o
  -6  14   0        0.74        1.96      0.98 o
  -4  14   0        4.54        3.26      0.98 o
  -2  14   0        7.83        7.84      1.31 o
   0  14   0        4.23        1.31      0.98 o
   2  14   0        7.83        6.53      1.31 o
   4  14   0        4.56        4.64      0.78 o
   6  14   0        0.74        1.14      0.69 o
   8  14   0        1.69        2.19      0.78 o
  -7  15   0        3.58        4.24      1.31 o
  -5  15   0       10.77       13.06      1.63 o
  -3  15   0       10.19       12.08      1.63 o
  -1  15   0        2.71        2.94      0.98 o
   1  15   0        2.70        0.98      0.98 o
   3  15   0       10.18       10.77      1.63 o
   5  15   0       10.75       10.32      1.02 o
   7  15   0        3.60        1.59      1.47 o
  -4  16   0        5.07        7.84      1.63 o
  -2  16   0        2.08        2.29      1.31 o
   0  16   0        0.80        2.29      1.31 o
   2  16   0        2.08        1.96      1.31 o
   4  16   0        5.06        6.53      1.63 o
 -17   1   1       68.59       78.04      3.59 o
 -15   1   1       10.22       13.60      1.15 o
 -13   1   1       48.74       49.96      1.62 o
 -11   1   1      133.39      119.20      2.13 o
  -9   1   1       36.19       33.28      0.72 o
  -7   1   1       86.90       89.84      1.22 o
  -5   1   1      200.47      216.88      2.78 o
  -3   1   1    42228.18    39857.97    718.17 o
  -1   1   1      399.52      413.82      4.29 o
   1   1   1     8362.36     8893.79    123.04 o
   3   1   1     1401.97     1395.58     12.10 o
   5   1   1      650.26      662.81      7.00 o
   7   1   1      242.52      232.50      2.71 o
   9   1   1      100.19      103.16      1.48 o
  11   1   1        8.30        7.31      0.45 o
  13   1   1       17.41       14.67      0.71 o
  15   1   1       97.48      103.20      3.59 o
 -16   2   1       12.97       17.63      1.96 o
 -14   2   1        9.73       10.61      0.92 o
 -12   2   1       23.38       20.96      1.02 o
 -10   2   1      455.33      469.17      6.36 o
  -8   2   1       52.58       59.59      1.18 o
  -6   2   1      163.51      168.41      2.39 o
  -4   2   1      779.13      781.69      9.69 o
  -2   2   1     1200.25     1210.94     12.52 o
   0   2   1     2702.82     2745.10     26.23 o
   2   2   1     2817.15     2835.60     32.86 o
   4   2   1     1778.78     1846.68     24.30 o
   6   2   1      385.91      360.26      5.10 o
   8   2   1      879.29      910.99     12.34 o
  10   2   1      104.47      103.83      2.30 o
  12   2   1       32.21       35.35      1.06 o
  14   2   1       50.71       56.82      1.85 o
  16   2   1        3.31        5.22      1.31 o
 -15   3   1        9.07        7.84      1.31 o
 -13   3   1       17.68       16.85      1.02 o
 -11   3   1       94.18       88.31      1.75 o
  -9   3   1       59.00       68.14      1.74 o
  -7   3   1        6.51        5.46      0.38 o
  -5   3   1      102.91      101.93      1.56 o
  -3   3   1      330.52      321.37      4.16 o
  -1   3   1      739.04      728.35      7.05 o
   1   3   1     3447.59     3370.91     34.79 o
   3   3   1     2756.77     2830.28     32.81 o
   5   3   1       56.49       45.86      0.94 o
   7   3   1       61.12       66.93      2.01 o
   9   3   1       98.18       96.98      1.87 o
  11   3   1      126.09      128.35      2.93 o
  13   3   1        2.37        1.80      0.69 o
  15   3   1       50.19       56.49      2.61 o
 -16   4   1        2.53        0.65      0.98 o
 -14   4   1        3.81        4.57      1.31 o
 -12   4   1       16.50       14.53      0.92 o
 -10   4   1      244.46      246.56      4.05 o
  -8   4   1       57.25       55.05      1.18 o
  -6   4   1       96.16       92.00      1.56 o
  -4   4   1      209.37      218.58      3.02 o
  -2   4   1      978.30      999.67     10.30 o
   0   4   1      544.09      549.00      5.73 o
   2   4   1       73.91       80.02      1.33 o
   4   4   1      718.32      757.88      7.49 o
   6   4   1      365.46      387.26      5.48 o
   8   4   1      249.85      278.09      6.81 o
  10   4   1       26.08       25.64      1.15 o
  12   4   1       13.88       14.70      0.92 o
  14   4   1        5.71        6.53      0.98 o
  16   4   1        1.22        2.29      0.98 o
 -15   5   1       12.59       14.37      1.63 o
 -13   5   1       16.22       16.32      1.63 o
 -11   5   1        6.60        8.40      0.64 o
  -9   5   1       83.72       84.14      1.63 o
  -7   5   1       77.88       80.44      1.72 o
  -5   5   1      370.54      348.95      4.66 o
  -3   5   1      299.13      327.87      4.41 o
  -1   5   1      486.44      510.07      7.86 o
   1   5   1      151.31      158.94      2.25 o
   3   5   1     1173.86     1105.74     11.40 o
   5   5   1        8.84        6.95      0.24 o
   7   5   1       90.13       98.22      1.82 o
   9   5   1        1.26        1.14      0.46 o
  11   5   1       17.04       14.20      0.92 o
  13   5   1        6.01        3.50      0.69 o
  15   5   1       12.12       14.37      1.63 o
 -14   6   1       13.88       13.71      1.63 o
 -12   6   1       27.09       27.44      1.39 o
 -10   6   1       53.55       46.88      1.18 o
  -8   6   1       34.66       38.00      0.99 o
  -6   6   1      114.57      125.60      2.01 o
  -4   6   1      951.13      983.57     12.45 o
  -2   6   1     1018.01     1171.42     12.15 o
   0   6   1      307.48      342.42      4.33 o
   2   6   1     1398.15     1514.98     17.86 o
   4   6   1      466.39      503.87      6.73 o
   6   6   1       44.10       46.00      0.82 o
   8   6   1        3.91        4.52      0.82 o
  10   6   1       39.87       36.79      1.47 o
  12   6   1       37.69       38.40      1.62 o
  14   6   1       10.45       11.75      1.63 o
 -13   7   1       50.59       58.78      2.94 o
 -11   7   1      105.17      104.71      2.65 o
  -9   7   1       11.58       11.67      0.67 o
  -7   7   1       73.27       67.48      1.44 o
  -5   7   1      243.38      251.92      3.58 o
  -3   7   1      607.38      613.97      7.12 o
  -1   7   1      332.62      368.26      8.67 o
   1   7   1      884.61      950.72     20.65 o
   3   7   1       20.15       19.40      0.61 o
   5   7   1      333.41      342.12      5.01 o
   7   7   1       21.44       20.26      1.02 o
   9   7   1      206.34      196.46      4.04 o
  11   7   1       27.62       38.29      3.10 o
  13   7   1        9.61       10.42      1.02 o
  15   7   1        0.46        0.65      0.98 o
 -14   8   1        3.83        3.26      1.31 o
 -12   8   1       72.01       75.95      2.31 o
 -10   8   1       18.65       22.57      1.15 o
  -8   8   1      108.84       97.07      2.42 o
  -6   8   1        7.96        9.91      0.57 o
  -4   8   1       52.71       53.26      0.96 o
  -2   8   1       23.18       19.26      0.55 o
   0   8   1       64.49       64.92      1.98 o
   2   8   1      246.32      258.20      4.61 o
   4   8   1      170.67      172.83      2.82 o
   6   8   1        6.93        7.51      0.69 o
   8   8   1       73.58       69.60      2.08 o
  10   8   1      198.86      200.78      4.16 o
  12   8   1        3.75        3.70      0.82 o
  14   8   1        6.50        8.16      1.31 o
 -13   9   1       20.98       26.12      2.29 o
 -11   9   1       53.18       50.48      1.85 o
  -9   9   1      131.17      143.53      3.34 o
  -7   9   1       25.10       25.79      1.15 o
  -5   9   1        1.43        1.73      0.48 o
  -3   9   1       17.75       23.29      0.86 o
  -1   9   1       89.27       93.08      1.82 o
   1   9   1       14.84       14.71      2.29 o
   3   9   1      169.82      167.91      3.44 o
   5   9   1      119.21      119.40      2.74 o
   7   9   1      168.39      178.70      3.81 o
   9   9   1       66.06       59.39      3.43 o
  11   9   1        2.52        2.10      0.78 o
  13   9   1        0.33       -0.98      0.98 o
 -12  10   1       32.46       34.97      1.72 o
 -10  10   1       31.89       28.39      2.94 o
  -8  10   1      152.98      150.16      3.46 o
  -6  10   1        9.89        7.51      0.98 o
  -4  10   1       99.96      103.81      2.28 o
  -2  10   1      182.32      162.56      3.34 o
   0  10   1       93.58       86.43      1.82 o
   2  10   1      330.69      312.06      6.38 o
   4  10   1      210.55      205.08      4.41 o
   6  10   1       47.65       43.32      2.12 o
   8  10   1       57.27       55.04      1.95 o
  10  10   1       74.70       67.82      2.18 o
  12  10   1        0.23       -0.69      0.69 o
 -11  11   1        2.04        0.98      0.98 o
  -9  11   1       21.48       20.90      1.96 o
  -7  11   1        2.41        1.96      0.98 o
  -5  11   1      292.08      283.06      7.84 o
  -3  11   1       69.31       72.59      1.95 o
  -1  11   1      300.52      289.97      7.19 o
   1  11   1      161.41      167.86      4.02 o
   3  11   1      494.09      465.46      8.09 o
   5  11   1       14.92       14.52      1.31 o
   7  11   1        1.58        0.65      1.31 o
   9  11   1        0.85       -0.65      0.69 o
  11  11   1        0.19       -0.33      0.69 o
 -10  12   1        2.29        4.90      1.31 o
  -8  12   1        5.47       11.10      1.31 o
  -6  12   1       12.13       12.73      1.63 o
  -4  12   1        1.26        1.63      0.98 o
  -2  12   1       22.78       22.39      1.25 o
   0  12   1       29.51       26.94      1.96 o
   2  12   1       16.50       18.38      1.31 o
   4  12   1       15.57       11.61      1.02 o
   6  12   1       11.68        9.92      1.02 o
   8  12   1       11.68       13.58      1.63 o
  10  12   1        7.58        7.92      1.02 o
  -9  13   1        0.26       -0.33      0.98 o
  -7  13   1        2.31        2.29      0.98 o
  -5  13   1       16.43       16.98      1.63 o
  -3  13   1        2.42        3.59      0.98 o
  -1  13   1        6.25        8.03      0.78 o
   1  13   1        9.00        8.41      0.78 o
   3  13   1       19.32       14.75      1.02 o
   5  13   1        5.41        5.35      0.78 o
   7  13   1        3.02        2.61      0.78 o
   9  13   1        2.26        2.10      0.78 o
  -8  14   1        0.47       -0.65      0.98 o
  -6  14   1        8.06        5.55      1.31 o
  -4  14   1        8.13        8.49      1.31 o
  -2  14   1        5.08        5.88      1.31 o
   0  14   1       23.78       26.12      1.96 o
   2  14   1       10.18       12.09      2.12 o
   4  14   1       10.06        8.49      1.02 o
   6  14   1        0.18        0.49      0.69 o
   8  14   1       16.80       15.06      1.25 o
  -7  15   1        0.34       -0.33      0.98 o
  -5  15   1        2.54        2.61      0.98 o
  -3  15   1        0.59        2.29      1.31 o
  -1  15   1        5.79        5.88      1.31 o
   1  15   1        0.06        1.31      0.98 o
   3  15   1       11.72       15.16      1.25 o
   5  15   1        0.80        1.68      0.82 o
   7  15   1        4.38        2.61      1.02 o
  -4  16   1        5.05        8.16      1.63 o
  -2  16   1        0.83        2.29      1.31 o
   0  16   1        4.98        6.86      1.63 o
   2  16   1       13.56       13.39      1.96 o
   4  16   1        8.54       10.77      1.63 o
 -16   0   2        3.33        3.92      1.31 o
 -14   0   2       20.00       19.59      1.63 o
 -12   0   2        1.26        2.61      0.98 o
 -10   0   2       20.85       20.24      1.31 o
  -8   0   2       23.09       22.53      0.78 o
  -6   0   2     4944.09     5192.74     77.87 o
  -4   0   2     2714.79     2619.44     52.03 o
  -2   0   2    44096.84    45085.13   1244.93 o
   0   0   2     2633.37     2743.61     45.19 o
   2   0   2     2059.54     1992.88     27.45 o
   4   0   2     2797.96     2750.19     37.81 o
   6   0   2     1053.18     1145.72     16.11 o
   8   0   2      666.15      658.50      9.49 o
  10   0   2        4.44        2.74      0.48 o
  12   0   2      527.16      513.12      8.78 o
  14   0   2       41.97       36.90      2.29 o
  16   0   2        7.08        4.24      1.31 o
 -15   1   2        4.04        2.61      1.14 o
 -13   1   2       36.30       37.01      1.49 o
 -11   1   2       15.18       14.25      0.92 o
  -9   1   2       36.13       36.31      0.87 o
  -7   1   2      401.34      383.12      5.16 o
  -5   1   2      845.87      847.74     15.40 o
  -3   1   2      872.98      866.10      8.97 o
  -1   1   2      493.68      461.06      4.82 o
   1   1   2      722.17      697.25      6.72 o
   3   1   2      438.72      431.48      3.98 o
   5   1   2     2251.57     2423.41     21.46 o
   7   1   2      104.95      109.78      1.28 o
   9   1   2       43.18       40.60      0.85 o
  11   1   2       95.38       94.09      1.82 o
  13   1   2       25.73       28.36      1.18 o
  15   1   2        0.97        2.43      0.78 o
 -16   2   2        1.70        1.82      0.78 o
 -14   2   2       31.50       33.14      2.29 o
 -12   2   2        0.25        0.16      0.49 o
 -10   2   2        9.11        9.01      0.69 o
  -8   2   2       82.06       75.47      1.62 o
  -6   2   2      674.29      697.10      8.84 o
  -4   2   2      221.85      235.30      3.05 o
  -2   2   2     1325.27     1363.93     14.01 o
   0   2   2      687.99      648.04      6.27 o
   2   2   2      445.13      447.84      4.39 o
   4   2   2      516.65      510.96      4.71 o
   6   2   2     1077.71     1119.38     10.14 o
   8   2   2       35.43       40.82      1.34 o
  10   2   2       26.20       28.72      0.82 o
  12   2   2      448.57      452.90      7.85 o
  14   2   2       25.27       25.88      1.25 o
  16   2   2        1.22        3.59      1.31 o
 -15   3   2       14.30       14.04      1.15 o
 -13   3   2       93.85       90.50      2.42 o
 -11   3   2        8.88        7.57      0.69 o
  -9   3   2       38.21       30.69      0.87 o
  -7   3   2       75.37       68.31      1.25 o
  -5   3   2       25.50       26.06      0.67 o
  -3   3   2       67.65       59.85      0.86 o
  -1   3   2      744.62      739.81      7.13 o
   1   3   2     1202.78     1226.77     11.68 o
   3   3   2      751.77      774.13      8.41 o
   5   3   2     1939.87     2103.11     18.76 o
   7   3   2       82.30       75.69      1.00 o
   9   3   2       19.48       17.73      0.72 o
  11   3   2      123.45      130.55      2.88 o
  13   3   2       28.24       32.06      1.49 o
  15   3   2        1.09        2.43      0.78 o
 -14   4   2       10.47       13.12      1.02 o
 -12   4   2        3.24        2.51      0.65 o
 -10   4   2        9.22       10.94      0.69 o
  -8   4   2      150.46      145.28      2.32 o
  -6   4   2      193.93      177.60      2.64 o
  -4   4   2       35.10       32.28      0.60 o
  -2   4   2       51.74       54.01      0.83 o
   0   4   2      394.81      408.63      4.04 o
   2   4   2       21.33       18.55      0.46 o
   4   4   2      308.15      357.42      4.13 o
   6   4   2      100.87      108.00      1.16 o
   8   4   2      168.61      173.04      2.31 o
  10   4   2      129.48      122.65      3.27 o
  12   4   2      237.55      236.12      5.23 o
  14   4   2       25.44       27.81      1.49 o
  16   4   2        2.31        1.96      0.98 o
 -15   5   2        8.34        9.47      1.63 o
 -13   5   2       22.65       20.94      1.25 o
 -11   5   2        4.56        4.03      0.69 o
  -9   5   2       75.09       85.46      1.68 o
  -7   5   2       95.82      104.77      1.82 o
  -5   5   2      277.35      267.00      3.78 o
  -3   5   2      367.08      369.87      4.09 o
  -1   5   2     1258.83     1336.41     12.86 o
   1   5   2      381.39      381.11      3.85 o
   3   5   2      357.37      356.30      4.13 o
   5   5   2      461.78      491.10      6.98 o
   7   5   2       63.76       67.60      1.44 o
   9   5   2       77.19       76.22      1.95 o
  11   5   2       46.83       42.16      1.62 o
  13   5   2       13.11       10.86      1.02 o
  15   5   2        2.95        1.96      1.14 o
 -14   6   2       11.04       10.77      1.63 o
 -12   6   2        8.87        8.16      1.31 o
 -10   6   2       14.74       14.68      0.85 o
  -8   6   2        4.51        4.59      0.38 o
  -6   6   2       38.75       49.00      1.13 o
  -4   6   2       16.28       16.02      0.57 o
  -2   6   2      429.65      475.41      4.84 o
   0   6   2       73.96       85.73      1.15 o
   2   6   2      108.97      122.46      1.88 o
   4   6   2       54.11       59.13      1.62 o
   6   6   2      298.68      264.18      4.13 o
   8   6   2      109.76      112.17      3.27 o
  10   6   2       46.94       37.99      1.49 o
  12   6   2       20.94       15.67      1.02 o
  14   6   2        0.67       -0.11      1.31 o
 -13   7   2        8.11        8.16      1.31 o
 -11   7   2        1.18        0.98      0.98 o
  -9   7   2        9.41       11.94      0.74 o
  -7   7   2      141.95      148.16      2.51 o
  -5   7   2       27.44       26.37      1.25 o
  -3   7   2       24.32       28.99      0.68 o
  -1   7   2      445.06      462.45      5.18 o
   1   7   2       45.98       40.87      0.93 o
   3   7   2       28.18       28.09      1.00 o
   5   7   2      151.16      140.68      2.97 o
   7   7   2      260.90      251.39      5.07 o
   9   7   2       38.71       42.78      1.62 o
  11   7   2       74.24       77.06      3.43 o
  13   7   2        6.11        6.45      1.02 o
 -12   8   2       32.10       37.87      2.61 o
 -10   8   2        9.12        9.94      0.98 o
  -8   8   2        5.91        7.75      0.57 o
  -6   8   2       57.93       57.82      1.32 o
  -4   8   2      115.42      110.20      1.94 o
  -2   8   2      144.07      159.67      2.23 o
   0   8   2       18.86       18.33      0.80 o
   2   8   2       46.14       56.91      1.48 o
   4   8   2      178.14      175.44      3.01 o
   6   8   2      764.98      703.92     11.58 o
   8   8   2       60.44       59.24      1.95 o
  10   8   2       16.56       17.96      1.15 o
  12   8   2       14.08       10.30      1.02 o
  14   8   2        0.92        0.23      0.78 o
 -13   9   2       10.28       12.41      1.96 o
 -11   9   2       33.37       34.94      2.29 o
  -9   9   2       35.79       39.53      1.62 o
  -7   9   2       79.69       88.48      1.82 o
  -5   9   2       57.53       54.37      1.25 o
  -3   9   2       18.21       15.69      0.75 o
  -1   9   2       28.76       28.59      0.86 o
   1   9   2      316.85      318.54      4.93 o
   3   9   2      129.98      125.95      4.28 o
   5   9   2       48.22       41.07      1.63 o
   7   9   2      329.85      303.96      5.66 o
   9   9   2       17.51       14.87      1.15 o
  11   9   2       32.12       30.59      3.43 o
  13   9   2        1.94        1.21      1.80 o
 -12  10   2       12.23       10.12      1.63 o
 -10  10   2        0.77        0.33      0.69 o
  -8  10   2      143.57      142.47      3.34 o
  -6  10   2       44.09       45.04      1.25 o
  -4  10   2       31.79       28.63      1.64 o
  -2  10   2       28.56       30.59      1.25 o
   0  10   2      273.19      261.76      4.20 o
   2  10   2      135.67      131.08      4.90 o
   4  10   2      165.53      158.51      3.44 o
   6  10   2       17.56       15.66      1.14 o
   8  10   2        5.03        5.09      0.82 o
  10  10   2        0.95       -0.47      0.78 o
  12  10   2        3.69        3.43      0.92 o
 -11  11   2        8.55       13.57      1.15 o
  -9  11   2       18.42       19.68      1.25 o
  -7  11   2       26.79       28.68      1.80 o
  -5  11   2       57.26       57.10      1.72 o
  -3  11   2       69.99       64.05      1.95 o
  -1  11   2       51.17       50.56      1.72 o
   1  11   2       41.87       38.45      1.49 o
   3  11   2      108.77      108.01      2.74 o
   5  11   2       52.36       50.39      1.80 o
   7  11   2       31.80       27.12      1.63 o
   9  11   2        2.66        0.84      0.78 o
  11  11   2        4.20        5.50      1.02 o
 -10  12   2        3.76        2.47      0.78 o
  -8  12   2       50.52       48.65      2.61 o
  -6  12   2        5.07        2.94      0.98 o
  -4  12   2       75.66       74.04      4.41 o
  -2  12   2       85.65       87.12      2.42 o
   0  12   2      266.83      245.39      4.84 o
   2  12   2       15.97       16.69      1.47 o
   4  12   2        3.46        3.36      0.78 o
   6  12   2        7.27        8.21      0.92 o
   8  12   2        3.25        1.96      0.78 o
  10  12   2        0.54       -0.78      0.78 o
  -9  13   2        9.34       10.12      1.63 o
  -7  13   2       12.33       11.43      1.31 o
  -5  13   2        3.55        2.94      0.98 o
  -3  13   2       23.04       22.20      1.96 o
  -1  13   2       11.94       11.04      1.02 o
   1  13   2        8.37        6.88      0.82 o
   3  13   2       10.11        8.03      0.92 o
   5  13   2       37.52       36.99      1.72 o
   7  13   2       22.57       22.72      1.49 o
   9  13   2       15.73       21.06      2.45 o
  -8  14   2        0.60        0.33      0.98 o
  -6  14   2        1.62        2.29      0.98 o
  -4  14   2        6.01        8.16      1.31 o
  -2  14   2        2.64        2.94      1.31 o
   0  14   2        6.46        8.69      1.02 o
   2  14   2        4.10        4.90      0.78 o
   4  14   2        2.03        1.17      0.98 o
   6  14   2        6.68        6.99      1.02 o
   8  14   2        1.36        0.65      1.31 o
  -7  15   2        5.41        7.18      1.31 o
  -5  15   2        4.85        5.22      1.31 o
  -3  15   2        4.28        7.18      1.31 o
  -1  15   2        0.16       -0.33      0.98 o
   1  15   2        4.69        5.18      1.80 o
   3  15   2        2.20        2.78      0.92 o
   5  15   2        3.25        2.29      0.92 o
  -4  16   2        1.14        0.65      1.31 o
  -2  16   2        1.51        3.26      1.31 o
   0  16   2        1.28        1.63      1.31 o
   2  16   2        6.40        7.18      1.63 o
 -15   1   3        3.06        1.96      0.98 o
 -13   1   3        4.53        2.94      0.69 o
 -11   1   3       30.85       35.16      1.47 o
  -9   1   3       94.44       81.34      2.08 o
  -7   1   3      837.54      808.63     12.99 o
  -5   1   3     9199.42     9479.34    236.77 o
  -3   1   3      739.21      800.27      7.50 o
  -1   1   3      657.33      677.60      7.10 o
   1   1   3      859.65      814.78      7.85 o
   3   1   3     2127.18     2346.75     20.70 o
   5   1   3     1128.39     1181.43     10.71 o
   7   1   3       22.47       23.41      0.55 o
   9   1   3      850.10      780.48     10.15 o
  11   1   3      127.05      120.80      2.74 o
  13   1   3       29.39       29.46      1.15 o
  15   1   3        4.32        6.05      2.12 o
 -16   2   3        9.69        8.81      1.63 o
 -14   2   3        7.36        6.92      0.92 o
 -12   2   3       38.56       35.01      1.63 o
 -10   2   3       69.99       65.22      2.12 o
  -8   2   3      114.02      110.74      2.54 o
  -6   2   3      162.96      169.55      2.23 o
  -4   2   3      432.00      432.99      4.72 o
  -2   2   3      310.36      311.27      4.29 o
   0   2   3      200.27      199.38      3.34 o
   2   2   3     3816.45     4060.71     38.09 o
   4   2   3       56.35       62.56      0.80 o
   6   2   3      182.23      200.98      2.23 o
   8   2   3      330.07      304.95      3.58 o
  10   2   3      211.24      210.92      4.14 o
  12   2   3       21.76       21.89      1.25 o
  14   2   3        0.34        0.44      0.57 o
  16   2   3        0.81        2.94      0.92 o
 -15   3   3        0.71       -0.69      0.69 o
 -13   3   3        3.16        2.29      0.69 o
 -11   3   3       63.18       64.05      1.85 o
  -9   3   3       22.82       21.75      1.02 o
  -7   3   3       70.88       71.78      1.34 o
  -5   3   3      114.50      119.16      2.03 o
  -3   3   3      140.92      135.70      1.73 o
  -1   3   3      438.46      422.88      4.56 o
   1   3   3      584.97      609.26      5.97 o
   3   3   3      199.08      224.98      2.41 o
   5   3   3      262.44      278.06      2.98 o
   7   3   3      161.31      162.14      2.44 o
   9   3   3      892.58      854.64     20.40 o
  11   3   3       74.21       65.14      1.96 o
  13   3   3       10.11        8.58      1.47 o
  15   3   3        0.16       -0.54      0.54 o
 -14   4   3        5.08        5.41      0.98 o
 -12   4   3       42.59       36.76      1.49 o
 -10   4   3       23.72       21.74      1.15 o
  -8   4   3       43.14       44.08      1.06 o
  -6   4   3      126.26      122.19      1.75 o
  -4   4   3      142.56      146.98      1.87 o
  -2   4   3      274.27      257.02      2.93 o
   0   4   3      187.43      177.19      2.01 o
   2   4   3     1108.19     1215.63     11.71 o
   4   4   3       59.00       62.11      1.35 o
   6   4   3       60.92       62.03      1.01 o
   8   4   3       99.41       95.45      2.17 o
  10   4   3       42.40       41.46      1.63 o
  12   4   3        4.66        4.49      0.78 o
  14   4   3        4.30        4.19      0.98 o
 -15   5   3        1.73        3.26      1.31 o
 -13   5   3        3.48        4.69      1.14 o
 -11   5   3       27.94       30.23      3.92 o
  -9   5   3       79.56       76.10      2.08 o
  -7   5   3       93.53       84.79      1.89 o
  -5   5   3      310.17      321.30      3.99 o
  -3   5   3      191.14      198.42      2.45 o
  -1   5   3      187.53      181.54      2.20 o
   1   5   3      506.59      520.78      5.62 o
   3   5   3      134.17      137.96      2.11 o
   5   5   3      168.96      168.86      2.58 o
   7   5   3      328.33      304.23      7.73 o
   9   5   3      211.09      185.87      6.02 o
  11   5   3       41.27       37.46      3.10 o
  13   5   3        6.27        5.94      0.78 o
  15   5   3        7.30       10.52      1.25 o
 -14   6   3        2.75        3.92      1.31 o
 -12   6   3       16.96       17.05      1.02 o
 -10   6   3       44.29       45.55      1.62 o
  -8   6   3       60.08       61.37      1.37 o
  -6   6   3      227.35      201.03      3.08 o
  -4   6   3      370.92      405.62      4.55 o
  -2   6   3      289.61      278.69      3.23 o
   0   6   3      361.45      383.80      4.29 o
   2   6   3      773.13      805.96      8.58 o
   4   6   3      314.80      321.85      4.91 o
   6   6   3      143.90      147.68      3.16 o
   8   6   3      140.17      139.99      3.12 o
  10   6   3       43.66       43.82      1.72 o
  12   6   3        5.25        5.66      0.78 o
  14   6   3       12.46       11.29      1.02 o
 -13   7   3        5.75        4.57      1.31 o
 -11   7   3        4.53        4.50      0.78 o
  -9   7   3       25.25       23.58      1.31 o
  -7   7   3       80.73       84.60      1.70 o
  -5   7   3      150.34      167.54      2.64 o
  -3   7   3      135.02      131.67      1.81 o
  -1   7   3       89.36       94.35      1.38 o
   1   7   3      127.64      126.04      1.66 o
   3   7   3      840.03      771.29     13.35 o
   5   7   3       89.54       89.44      1.87 o
   7   7   3       16.43       17.10      1.63 o
   9   7   3       52.14       49.71      1.96 o
  11   7   3        1.48        1.96      1.14 o
  13   7   3        2.56        2.33      0.78 o
 -12   8   3       11.77       12.08      1.63 o
 -10   8   3       63.00       66.79      1.95 o
  -8   8   3        8.43        7.75      0.64 o
  -6   8   3        5.35        5.66      0.57 o
  -4   8   3       16.99       21.57      0.84 o
  -2   8   3       22.69       18.51      0.60 o
   0   8   3       63.20       69.80      1.17 o
   2   8   3        0.02        0.53      0.35 o
   4   8   3      251.39      230.39      5.46 o
   6   8   3       31.99       23.64      2.29 o
   8   8   3      195.39      178.33      3.81 o
  10   8   3        5.02        4.58      1.31 o
  12   8   3        1.57        1.63      0.78 o
  14   8   3        3.10        2.94      1.63 o
 -11   9   3       44.43       41.79      2.61 o
  -9   9   3       14.70       17.94      0.94 o
  -7   9   3       13.86       16.66      0.85 o
  -5   9   3       24.04       26.16      0.94 o
  -3   9   3       24.29       23.82      0.86 o
  -1   9   3       57.75       58.85      1.16 o
   1   9   3      174.12      175.07      2.74 o
   3   9   3      361.30      358.06      8.01 o
   5   9   3       54.58       58.31      1.95 o
   7   9   3        4.26        1.90      2.12 o
   9   9   3       20.77       15.35      1.15 o
  11   9   3        1.10        0.49      1.14 o
  13   9   3        0.42        0.98      1.31 o
 -12  10   3       17.55       21.55      1.96 o
 -10  10   3       49.45       50.94      2.61 o
  -8  10   3       25.46       27.53      1.06 o
  -6  10   3       40.99       41.95      1.65 o
  -4  10   3       49.80       47.38      1.25 o
  -2  10   3       89.85       79.38      2.08 o
   0  10   3      320.82      304.46      7.36 o
   2  10   3       46.68       48.16      2.61 o
   4  10   3      121.65      108.15      2.74 o
   6  10   3       54.62       47.80      1.80 o
   8  10   3       42.06       36.73      1.80 o
  10  10   3        2.79        0.79      0.98 o
  12  10   3       20.55       18.94      2.29 o
 -11  11   3       27.90       28.73      2.29 o
  -9  11   3        2.85        1.63      1.31 o
  -7  11   3       46.66       53.42      3.27 o
  -5  11   3       36.25       37.67      1.18 o
  -3  11   3      190.61      183.97      3.08 o
  -1  11   3       80.11       79.10      2.31 o
   1  11   3      180.52      173.27      3.81 o
   3  11   3       27.75       27.49      1.49 o
   5  11   3        0.34        0.46      0.54 o
   7  11   3        3.19        1.35      0.78 o
   9  11   3        6.44        4.86      1.02 o
  11  11   3        1.22        0.65      1.31 o
 -10  12   3        1.92        0.33      0.98 o
  -8  12   3        5.49        4.64      0.82 o
  -6  12   3        4.71        4.81      0.98 o
  -4  12   3        2.50        1.96      0.82 o
  -2  12   3       17.70       18.51      1.25 o
   0  12   3       16.71       19.49      1.25 o
   2  12   3        4.22        5.29      0.78 o
   4  12   3        4.35        4.57      0.78 o
   6  12   3        3.85        6.15      1.02 o
   8  12   3        7.26        8.81      1.09 o
  10  12   3        7.28        7.84      1.96 o
  -9  13   3        0.17        0.00      0.69 o
  -7  13   3        1.87        1.63      0.98 o
  -5  13   3        8.25        8.81      1.31 o
  -3  13   3        9.92        8.65      0.92 o
  -1  13   3        1.67        1.14      0.69 o
   1  13   3        5.48        5.83      0.92 o
   3  13   3        5.54        7.48      1.02 o
   5  13   3        3.13        3.26      0.92 o
   7  13   3        2.00        2.86      0.84 o
   9  13   3        2.26        2.94      1.63 o
  -8  14   3        2.60        2.29      0.98 o
  -6  14   3        4.81        4.57      1.31 o
  -4  14   3        0.98        1.31      0.98 o
  -2  14   3       12.37       13.07      1.15 o
   0  14   3        0.58        0.49      0.69 o
   2  14   3        9.74        9.87      1.96 o
   4  14   3        8.82        7.18      1.02 o
   6  14   3       18.72       20.40      1.96 o
  -5  15   3        0.26        0.65      0.98 o
  -3  15   3        2.71        1.63      1.31 o
  -1  15   3        0.98        1.31      1.31 o
   1  15   3       11.97       13.85      1.25 o
   3  15   3        3.43        5.67      1.63 o
   5  15   3        1.17        1.70      1.02 o
   0  16   3        3.69        3.26      1.31 o
 -14   0   4        5.65        6.20      1.31 o
 -12   0   4        0.61        0.98      0.98 o
 -10   0   4      228.36      206.86      5.88 o
  -6   0   4       67.99       68.46      1.95 o
  -4   0   4      905.46      926.20     12.50 o
  -2   0   4      635.47      646.35      8.76 o
   0   0   4      898.18      880.60     11.71 o
   2   0   4     1745.90     1697.66     22.19 o
   4   0   4      134.13      142.80      2.41 o
   6   0   4      219.99      216.03      3.04 o
   8   0   4      143.82      143.17      2.98 o
  10   0   4      266.23      255.86      4.84 o
  12   0   4       32.48       34.28      2.29 o
  14   0   4        2.02        0.98      0.98 o
 -15   1   4        5.63        5.11      0.92 o
 -13   1   4        2.16        3.18      1.31 o
 -11   1   4        7.87        6.60      1.47 o
  -9   1   4       46.26       49.49      1.72 o
  -7   1   4      127.42      125.67      2.44 o
  -5   1   4      193.92      197.45      2.83 o
  -3   1   4       78.16       75.02      0.94 o
  -1   1   4      427.81      429.90      4.69 o
   1   1   4       22.45       24.07      0.68 o
   3   1   4      432.20      472.60      4.80 o
   5   1   4      133.66      123.88      1.65 o
   7   1   4      210.55      213.24      3.25 o
   9   1   4       58.19       52.41      1.29 o
  11   1   4       10.14        9.85      0.67 o
  13   1   4        2.37        5.43      0.92 o
  15   1   4        0.56        0.82      0.92 o
 -14   2   4        7.62        8.03      0.92 o
 -12   2   4        0.90        0.46      0.54 o
 -10   2   4       72.92       73.34      5.06 o
  -8   2   4      713.20      703.62     16.71 o
  -6   2   4       71.47       70.37      1.89 o
  -4   2   4       86.70       78.98      1.06 o
  -2   2   4      259.95      271.79      3.10 o
   0   2   4       54.66       56.14      0.96 o
   2   2   4       27.44       28.06      0.58 o
   4   2   4      120.48      124.09      1.74 o
   6   2   4      605.08      587.64      6.61 o
   8   2   4       59.15       53.41      1.72 o
  10   2   4      101.05       98.10      2.51 o
  12   2   4        5.33        6.09      0.78 o
  14   2   4        0.64        0.49      1.47 o
 -15   3   4       18.36       16.32      1.63 o
 -13   3   4        4.13        2.94      0.69 o
 -11   3   4        0.68        0.33      0.46 o
  -9   3   4       37.92       42.45      2.29 o
  -7   3   4        4.68        7.84      0.69 o
  -5   3   4        1.61        3.35      0.53 o
  -3   3   4       62.88       65.26      1.20 o
  -1   3   4     1208.88     1233.90     12.78 o
   1   3   4      299.92      294.23      3.38 o
   3   3   4      177.08      206.62      2.54 o
   5   3   4      255.37      233.73      3.15 o
   7   3   4      175.84      164.66      3.34 o
   9   3   4       76.95       80.45      2.18 o
  11   3   4        0.48        0.33      0.54 o
  13   3   4        7.46        8.62      1.02 o
  15   3   4        1.28        2.12      1.14 o
 -14   4   4        6.54        5.49      1.80 o
 -12   4   4        9.22        9.51      0.92 o
 -10   4   4       15.15       15.20      0.92 o
  -8   4   4       51.66       49.15      1.62 o
  -6   4   4      112.46      112.44      2.22 o
  -4   4   4       55.83       56.10      1.01 o
  -2   4   4      363.78      383.65      4.86 o
   0   4   4       10.32       10.63      0.47 o
   2   4   4      174.73      181.64      2.44 o
   4   4   4      264.37      269.61      3.28 o
   6   4   4      550.54      535.62      7.82 o
   8   4   4       42.04       40.61      1.96 o
  10   4   4       65.20       52.81      1.80 o
  12   4   4        0.13        0.20      0.54 o
  14   4   4        3.10        1.35      0.82 o
 -13   5   4        2.55        1.63      0.69 o
 -11   5   4       32.26       35.05      1.49 o
  -9   5   4       52.60       53.49      2.78 o
  -7   5   4      120.79      114.36      2.54 o
  -5   5   4       14.13       13.36      0.52 o
  -3   5   4      290.95      287.88      3.44 o
  -1   5   4      493.76      513.27      5.64 o
   1   5   4       38.74       38.70      1.68 o
   3   5   4      108.20      116.68      1.65 o
   5   5   4      125.83      127.76      2.48 o
   7   5   4       30.46       32.08      3.59 o
   9   5   4       33.72       29.88      1.63 o
  11   5   4       13.54       12.04      1.02 o
  13   5   4        5.25        3.13      0.78 o
 -14   6   4        2.79        1.96      1.31 o
 -12   6   4        8.66        8.98      0.92 o
 -10   6   4       21.82       21.24      1.15 o
  -8   6   4       82.79       88.67      2.31 o
  -6   6   4       71.63       64.60      1.44 o
  -4   6   4       13.09       12.23      0.52 o
  -2   6   4      127.08      127.13      1.95 o
   0   6   4      105.31      109.62      1.57 o
   2   6   4       44.97       42.34      0.84 o
   4   6   4        8.69        6.18      0.61 o
   6   6   4       19.56       23.34      1.06 o
   8   6   4        2.20        0.98      0.54 o
  10   6   4        2.76        4.48      0.78 o
  12   6   4       18.89       23.18      1.49 o
  14   6   4        7.35        7.42      1.02 o
 -13   7   4       10.22        9.79      1.63 o
 -11   7   4        7.14        7.05      0.92 o
  -9   7   4       30.07       31.36      1.39 o
  -7   7   4       36.07       38.11      1.06 o
  -5   7   4       27.95       27.67      0.94 o
  -3   7   4      152.22      154.56      2.57 o
  -1   7   4       79.75       80.94      1.39 o
   1   7   4      153.11      153.55      2.74 o
   3   7   4       17.90       17.71      2.17 o
   5   7   4      225.76      200.19      5.56 o
   7   7   4       20.04       20.63      1.25 o
   9   7   4       16.25       17.40      1.31 o
  11   7   4        7.92        7.10      1.02 o
  13   7   4        1.04        1.17      0.78 o
 -12   8   4        2.19        3.59      1.31 o
 -10   8   4       14.33       14.89      1.02 o
  -8   8   4       22.20       19.10      1.15 o
  -6   8   4       24.82       26.35      1.21 o
  -4   8   4       19.83       19.56      0.86 o
  -2   8   4       90.73       93.27      1.87 o
   0   8   4      235.46      228.35      3.82 o
   2   8   4       60.99       55.45      1.75 o
   4   8   4      221.12      207.44      4.27 o
   6   8   4       77.94       64.34      1.95 o
   8   8   4        2.53        3.13      0.78 o
  10   8   4        5.41        6.04      0.98 o
  12   8   4       10.22       14.02      2.61 o
 -11   9   4        1.27        1.63      1.31 o
  -9   9   4       19.21       21.54      1.80 o
  -7   9   4       31.18       29.12      1.06 o
  -5   9   4       16.99       18.77      0.86 o
  -3   9   4       90.67       94.17      2.28 o
  -1   9   4      115.81      116.81      2.88 o
   1   9   4       27.51       26.81      1.18 o
   3   9   4      120.58      102.76      2.65 o
   5   9   4      188.70      161.61      8.00 o
   7   9   4        5.74        4.57      0.78 o
   9   9   4        6.36        7.02      1.47 o
  11   9   4       10.86       13.05      1.96 o
 -10  10   4       11.67       11.75      1.63 o
  -8  10   4        1.67        0.85      0.54 o
  -6  10   4       14.64       14.10      0.75 o
  -4  10   4       60.23       62.22      1.56 o
  -2  10   4      174.24      173.97      5.23 o
   0  10   4       60.72       58.98      1.95 o
   2  10   4       27.47       24.44      1.49 o
   4  10   4        3.48        3.84      0.78 o
   6  10   4        6.95        5.84      0.84 o
   8  10   4        1.81        2.47      0.78 o
  10  10   4        0.55        0.51      0.78 o
  -9  11   4        5.37        5.22      1.31 o
  -7  11   4       20.02       23.30      1.13 o
  -5  11   4       43.21       40.95      1.32 o
  -3  11   4       76.60       83.18      2.42 o
  -1  11   4        9.39       10.16      1.14 o
   1  11   4        9.61        6.41      0.78 o
   3  11   4       34.47       31.16      1.57 o
   5  11   4        3.09        0.82      0.82 o
   7  11   4        8.95        8.75      1.02 o
   9  11   4       27.38       28.83      1.72 o
  -8  12   4        7.04        7.18      1.31 o
  -6  12   4       16.65       17.93      0.94 o
  -4  12   4       44.09       43.45      1.72 o
  -2  12   4      102.63      101.76      2.88 o
   0  12   4       34.63       33.51      1.72 o
   2  12   4        0.20        0.47      0.78 o
   4  12   4        3.98        4.08      1.14 o
   6  12   4        1.22        0.75      0.78 o
   8  12   4        2.53        2.12      0.84 o
  -7  13   4        2.72        3.59      0.98 o
  -5  13   4       18.39       20.89      1.47 o
  -3  13   4       13.12       12.66      3.10 o
  -1  13   4        0.37        0.49      0.69 o
   1  13   4        0.89        1.35      0.78 o
   3  13   4       24.42       28.77      1.57 o
   5  13   4       14.74       11.70      1.25 o
   7  13   4       11.36       14.48      1.33 o
  -6  14   4        1.90        2.61      0.98 o
  -4  14   4        0.18        0.33      0.98 o
  -2  14   4        2.27        3.53      0.98 o
   0  14   4        3.37        2.34      1.14 o
   2  14   4        0.75        1.73      0.78 o
   4  14   4        9.31        9.71      1.25 o
   6  14   4        3.64        1.96      1.63 o
  -3  15   4        1.27        4.24      1.31 o
  -1  15   4        1.94        2.29      0.92 o
   1  15   4        0.91       -0.28      1.96 o
   3  15   4        4.48        1.31      1.63 o
 -13   1   5       10.77        8.98      0.92 o
 -11   1   5      229.12      203.44      4.39 o
  -9   1   5       57.89       50.04      1.96 o
  -7   1   5      302.58      273.47      4.66 o
  -5   1   5       96.02      102.97      1.80 o
  -3   1   5       41.01       39.00      0.69 o
  -1   1   5      339.79      306.97      3.22 o
   1   1   5      814.22      828.56      8.84 o
   3   1   5      146.83      155.01      2.44 o
   5   1   5       42.68       39.05      0.99 o
   7   1   5      656.11      614.01      8.31 o
   9   1   5        8.49        9.15      0.85 o
  11   1   5        2.72        2.61      1.14 o
  13   1   5       30.02       33.64      1.85 o
 -14   2   5        0.62        0.00      0.69 o
 -12   2   5       16.76       16.98      1.15 o
 -10   2   5       29.23       26.16      1.39 o
  -8   2   5       27.57       27.58      1.31 o
  -6   2   5       75.89       74.74      1.75 o
  -4   2   5       35.66       38.17      0.85 o
  -2   2   5      153.47      159.77      2.12 o
   0   2   5      519.51      542.49      5.96 o
   2   2   5      118.63      112.06      1.59 o
   4   2   5      155.78      141.63      2.89 o
   6   2   5      238.97      227.77      4.32 o
   8   2   5       89.55       90.73      2.61 o
  10   2   5       11.77       17.61      2.29 o
  12   2   5        0.69        0.65      0.69 o
  14   2   5        0.80        0.82      0.92 o
 -13   3   5        1.14        0.65      0.69 o
 -11   3   5       40.01       34.84      1.62 o
  -9   3   5       10.06       10.61      0.92 o
  -7   3   5        2.56        1.31      0.54 o
  -5   3   5       37.42       33.69      1.06 o
  -3   3   5       44.27       41.68      0.91 o
  -1   3   5      115.11      121.70      1.75 o
   1   3   5      112.48      119.23      1.84 o
   3   3   5      200.64      188.31      3.64 o
   5   3   5       83.48       83.91      2.29 o
   7   3   5      413.54      353.78      6.36 o
   9   3   5       20.01       18.82      2.61 o
  11   3   5        8.47        7.20      1.02 o
  13   3   5        9.25       11.75      1.96 o
 -14   4   5        6.87        8.16      1.63 o
 -12   4   5        9.32       10.25      1.02 o
 -10   4   5        8.05        8.21      0.92 o
  -8   4   5        1.08        1.63      0.46 o
  -6   4   5       33.84       28.96      1.25 o
  -4   4   5      295.61      289.30      3.80 o
  -2   4   5       88.26       79.09      1.41 o
   0   4   5      113.89      133.47      2.00 o
   2   4   5      113.88      112.08      1.75 o
   4   4   5       16.33       15.51      0.92 o
   6   4   5      113.10      101.70      2.42 o
   8   4   5        0.56        1.18      0.65 o
  10   4   5       21.63       21.77      2.45 o
  12   4   5        0.91        0.33      0.69 o
  14   4   5       10.22       11.43      1.96 o
 -13   5   5        0.35        0.49      0.82 o
 -11   5   5        3.85        3.26      0.69 o
  -9   5   5        5.28        6.17      1.31 o
  -7   5   5       12.64       12.30      1.63 o
  -5   5   5       28.05       23.62      1.31 o
  -3   5   5       41.22       39.35      1.08 o
  -1   5   5       14.83       17.08      0.65 o
   1   5   5       36.32       35.29      0.88 o
   3   5   5       29.85       31.94      1.25 o
   5   5   5      142.40      133.09      3.11 o
   7   5   5      116.10       98.55      2.65 o
   9   5   5        5.25        5.16      1.31 o
  11   5   5        9.26        6.09      1.02 o
  13   5   5        3.03        2.50      1.02 o
 -12   6   5        5.93        5.24      0.92 o
 -10   6   5       26.13       23.53      1.39 o
  -8   6   5        3.76        4.09      0.69 o
  -6   6   5       92.88       92.13      2.31 o
  -4   6   5       45.27       50.61      1.46 o
  -2   6   5        5.59        6.83      0.43 o
   0   6   5      174.62      183.05      3.99 o
   2   6   5      283.92      270.62      5.20 o
   4   6   5      104.26      104.14      2.65 o
   6   6   5      117.65      110.05      2.88 o
   8   6   5        2.10        1.96      0.69 o
  10   6   5        8.49        7.13      1.02 o
  12   6   5        7.78        8.07      1.02 o
 -13   7   5        0.72       -0.98      0.98 o
 -11   7   5        4.05        2.45      0.69 o
  -9   7   5        0.55        0.82      0.69 o
  -7   7   5        7.16        7.02      0.69 o
  -5   7   5       30.28       29.36      1.54 o
  -3   7   5        9.87       12.02      0.75 o
  -1   7   5       63.66       64.08      1.29 o
   1   7   5      349.08      325.91      8.83 o
   3   7   5      141.48      121.13      2.88 o
   5   7   5        7.51        4.18      0.78 o
   7   7   5       17.70       15.15      1.02 o
   9   7   5       11.32       13.84      1.31 o
  11   7   5        9.24       12.68      1.25 o
 -12   8   5       10.73       11.10      1.63 o
 -10   8   5        0.95        1.47      0.69 o
  -8   8   5        4.25        4.14      0.69 o
  -6   8   5       41.81       40.07      1.49 o
  -4   8   5       30.41       29.09      1.07 o
  -2   8   5       27.90       28.37      1.06 o
   0   8   5       68.43       69.97      1.75 o
   2   8   5      179.52      160.25      4.57 o
   4   8   5       14.84       12.59      1.14 o
   6   8   5       35.92       28.41      1.49 o
   8   8   5        3.46        4.90      1.14 o
  10   8   5        0.78        1.55      0.84 o
  12   8   5        5.89        8.16      1.96 o
 -11   9   5        0.40        0.33      0.98 o
  -9   9   5        1.36        2.86      0.82 o
  -7   9   5        8.24        8.54      0.92 o
  -5   9   5       43.02       41.65      1.73 o
  -3   9   5       48.08       54.12      1.44 o
  -1   9   5       45.30       41.43      1.72 o
   1   9   5      144.75      149.64      3.46 o
   3   9   5        5.75        4.80      0.78 o
   5   9   5        9.09        9.03      1.02 o
   7   9   5        7.74        6.95      1.14 o
   9   9   5        2.10        2.61      0.92 o
  11   9   5        3.84        4.90      1.63 o
 -10  10   5       12.38       12.73      1.15 o
  -8  10   5       14.04       14.40      1.15 o
  -6  10   5        8.49        9.82      0.75 o
  -4  10   5       67.49       68.12      2.08 o
  -2  10   5       28.14       26.78      2.45 o
   0  10   5       63.66       64.16      3.92 o
   2  10   5       55.02       49.80      2.29 o
   4  10   5       15.41       13.67      1.96 o
   6  10   5        7.30        9.55      1.02 o
   8  10   5       13.63       12.87      1.25 o
  10  10   5        3.64        6.86      1.96 o
  -9  11   5        3.65        2.89      0.78 o
  -7  11   5       30.88       32.65      1.62 o
  -5  11   5       81.65       81.47      2.94 o
  -3  11   5       13.43       11.98      2.12 o
  -1  11   5       15.07       13.65      1.25 o
   1  11   5       11.74       11.98      1.09 o
   3  11   5        0.51        0.98      0.78 o
   5  11   5        1.75        1.77      0.98 o
   7  11   5        2.03        1.63      0.84 o
   9  11   5       20.28       26.45      2.61 o
  -6  12   5       11.27       11.18      1.02 o
  -4  12   5        4.55        4.24      0.92 o
  -2  12   5        0.22       -0.33      0.69 o
   0  12   5       11.14       12.41      1.15 o
   2  12   5       12.87       15.08      1.25 o
   4  12   5       13.11       14.82      1.25 o
   6  12   5        8.07        6.88      1.02 o
   8  12   5        0.12        1.63      1.63 o
  -5  13   5        6.85        4.92      0.92 o
  -3  13   5        0.99        1.26      0.78 o
  -1  13   5        1.21        1.26      0.78 o
   1  13   5        2.93        1.96      0.92 o
   3  13   5        2.61        2.04      2.29 o
   5  13   5        1.09        1.63      1.63 o
  -4  14   5        0.21       -0.05      1.47 o
  -2  14   5        0.23       -0.69      0.69 o
   0  14   5       11.35       14.87      3.75 o
   2  14   5       11.40       15.67      2.29 o
 -12   0   6       79.66       75.44      3.59 o
 -10   0   6      270.48      239.54      7.19 o
  -8   0   6       38.94       41.14      2.29 o
  -6   0   6        6.89        6.53      0.98 o
  -4   0   6      202.63      185.93      5.23 o
  -2   0   6      571.99      537.77     17.84 o
   0   0   6      679.38      692.82     11.12 o
   2   0   6       33.03       40.23      1.63 o
   4   0   6      815.94      798.15     18.19 o
   6   0   6       15.07       15.37      1.02 o
   8   0   6       57.45       48.98      2.61 o
  10   0   6       18.43       20.24      1.96 o
  12   0   6       76.60       96.66      4.25 o
 -13   1   6        2.18        1.96      0.78 o
 -11   1   6        4.98        4.47      1.31 o
  -9   1   6       16.59       13.78      2.29 o
  -7   1   6       10.26        8.69      1.31 o
  -5   1   6       21.03       20.62      1.15 o
  -3   1   6       94.12       90.81      2.31 o
  -1   1   6        6.95        6.50      0.49 o
   1   1   6        0.45        0.33      0.33 o
   3   1   6       95.28       98.46      1.93 o
   5   1   6      140.56      140.13      2.15 o
   7   1   6        4.35        5.45      0.72 o
   9   1   6        0.53       -0.16      0.69 o
  11   1   6        0.11        0.65      1.14 o
  13   1   6        1.29        3.85      1.02 o
 -12   2   6       21.83       25.63      1.62 o
 -10   2   6       86.56       77.11      2.42 o
  -8   2   6       12.39       13.46      1.02 o
  -6   2   6       11.41       11.14      0.92 o
  -4   2   6        8.31        6.08      0.69 o
  -2   2   6      173.12      165.58      2.28 o
   0   2   6        8.17        6.53      0.49 o
   2   2   6       72.12       70.15      1.48 o
   4   2   6      827.40      785.95     10.27 o
   6   2   6       13.76       10.87      0.78 o
   8   2   6        1.41        1.37      0.54 o
  10   2   6       11.02       12.03      1.15 o
  12   2   6       32.22       35.83      3.27 o
 -11   3   6        5.71        6.20      0.92 o
  -9   3   6        3.67        2.12      0.69 o
  -7   3   6       21.89       21.55      1.15 o
  -5   3   6       25.80       25.44      0.99 o
  -3   3   6      177.13      172.80      3.58 o
  -1   3   6       12.45       11.69      0.61 o
   1   3   6       23.94       23.91      0.86 o
   3   3   6      155.59      142.40      2.44 o
   5   3   6       86.24       82.56      2.27 o
   7   3   6       16.91       17.39      1.25 o
   9   3   6        1.99        2.61      0.78 o
  11   3   6        1.24        1.96      1.31 o
  13   3   6        1.45        3.75      1.15 o
 -12   4   6        1.29        2.61      0.92 o
 -10   4   6       16.79       16.32      1.63 o
  -8   4   6        3.06        3.62      0.69 o
  -6   4   6        7.17        6.04      0.69 o
  -4   4   6        6.36        7.09      0.90 o
  -2   4   6       61.13       54.87      1.32 o
   0   4   6       36.64       36.21      1.06 o
   2   4   6      300.59      295.44      4.33 o
   4   4   6      504.22      458.21      8.10 o
   6   4   6       69.71       63.28      4.08 o
   8   4   6       13.44       10.09      1.02 o
  10   4   6        2.18        3.83      1.14 o
  12   4   6       29.61       40.16      2.94 o
 -11   5   6        3.95        6.04      0.98 o
  -9   5   6       22.05       19.36      3.10 o
  -7   5   6        7.17        6.79      1.31 o
  -5   5   6       43.11       41.56      1.49 o
  -3   5   6      102.04      107.20      2.07 o
  -1   5   6      121.25      127.84      3.19 o
   1   5   6       64.81       62.61      2.12 o
   3   5   6      175.40      173.86      3.70 o
   5   5   6        3.99        6.65      0.78 o
   7   5   6       28.36       26.87      1.63 o
   9   5   6        9.00        8.72      1.14 o
  11   5   6       13.42       17.21      1.33 o
 -12   6   6        3.14        3.59      1.31 o
 -10   6   6       16.74       17.33      1.15 o
  -8   6   6        0.91        1.63      0.69 o
  -6   6   6        5.03        6.78      0.78 o
  -4   6   6       17.16       16.16      0.92 o
  -2   6   6       91.38       86.05      4.12 o
   0   6   6       91.13       85.57      2.31 o
   2   6   6       34.82       36.09      1.49 o
   4   6   6        9.60        7.78      1.02 o
   6   6   6        7.58        5.62      1.14 o
   8   6   6        1.03        0.75      0.78 o
  10   6   6       22.19       25.08      1.49 o
  12   6   6       15.11       17.68      1.57 o
 -11   7   6        2.66        2.61      0.92 o
  -9   7   6       11.02       10.54      0.98 o
  -7   7   6        2.18        2.96      0.69 o
  -5   7   6        0.28       -0.52      0.98 o
  -3   7   6       79.80       83.62      2.15 o
  -1   7   6      127.18      134.81      7.35 o
   1   7   6       21.87       19.92      1.15 o
   3   7   6      132.57      128.08      3.23 o
   5   7   6        5.14        5.24      0.78 o
   7   7   6        2.52        4.81      1.80 o
   9   7   6        8.83       11.80      2.45 o
  11   7   6       12.77       15.87      1.49 o
 -10   8   6        4.06        5.11      0.92 o
  -8   8   6        1.61        1.31      0.69 o
  -6   8   6        8.10        7.85      0.92 o
  -4   8   6       42.36       43.43      1.72 o
  -2   8   6      183.25      181.40      8.66 o
   0   8   6       11.65       10.32      1.02 o
   2   8   6        2.55        1.31      0.69 o
   4   8   6       35.44       33.64      3.59 o
   6   8   6        0.48        1.68      0.78 o
   8   8   6        2.55        2.65      0.84 o
  10   8   6       12.48       15.13      1.33 o
  -9   9   6        1.03        1.63      1.14 o
  -7   9   6       23.22       25.18      1.39 o
  -5   9   6        9.17       10.93      1.31 o
  -3   9   6        8.52        8.57      1.02 o
  -1   9   6       40.51       39.98      1.72 o
   1   9   6       42.61       37.06      2.61 o
   3   9   6       34.04       29.58      1.49 o
   5   9   6        4.11        3.62      0.92 o
   7   9   6       16.23       18.99      1.49 o
   9   9   6        0.91        2.83      1.02 o
  -8  10   6       12.47       13.74      1.15 o
  -6  10   6       18.56       21.87      1.96 o
  -4  10   6       24.96       24.17      1.39 o
  -2  10   6       15.28       16.38      2.12 o
   0  10   6        1.35        0.82      0.82 o
   2  10   6       12.11        9.45      1.63 o
   4  10   6       13.66       11.95      1.25 o
   6  10   6        1.20        2.82      0.84 o
   8  10   6        0.13        0.33      1.31 o
  -7  11   6       18.82       19.26      1.96 o
  -5  11   6       13.01       11.43      1.63 o
  -3  11   6       10.03       10.94      1.15 o
  -1  11   6        8.14       10.22      1.15 o
   1  11   6        8.72        9.57      1.25 o
   3  11   6        1.04       -0.14      1.31 o
   5  11   6       19.55       17.36      1.49 o
   7  11   6        8.80        7.18      1.96 o
  -6  12   6        4.62        7.51      1.31 o
  -4  12   6       13.21       13.58      1.63 o
  -2  12   6        8.58        9.51      2.94 o
   0  12   6        0.83        0.65      0.92 o
   2  12   6        0.30        0.33      0.78 o
   4  12   6        0.24       -1.31      1.31 o
  -3  13   6        2.58        2.94      1.31 o
  -1  13   6        7.34        8.16      1.63 o
   1  13   6       10.26        9.79      1.96 o
   3  13   6        1.13        0.33      1.31 o
 -11   1   7        3.19        3.62      0.92 o
  -9   1   7        0.81        0.49      0.82 o
  -7   1   7       11.92        8.98      0.92 o
  -5   1   7       69.87       56.94      2.61 o
  -3   1   7       57.15       55.52      1.85 o
  -1   1   7       12.53       14.87      0.92 o
   1   1   7      311.86      304.40      3.92 o
   3   1   7       14.77       15.85      0.72 o
   5   1   7       70.03       67.93      1.85 o
   7   1   7       16.51       15.67      1.15 o
   9   1   7       30.38       33.80      1.85 o
  11   1   7        9.39       10.37      1.25 o
 -10   2   7        4.22        2.78      1.14 o
  -8   2   7        1.41        1.31      0.69 o
  -6   2   7       28.77       28.08      1.39 o
  -4   2   7       16.64       16.00      0.92 o
  -2   2   7       11.26        9.35      0.78 o
   0   2   7       63.29       66.16      1.46 o
   2   2   7      163.18      168.52      2.53 o
   4   2   7       19.25       19.73      1.42 o
   6   2   7        2.03        0.33      0.57 o
   8   2   7        2.71        5.32      1.14 o
  10   2   7        3.61        4.78      0.92 o
 -11   3   7       10.28       13.06      1.25 o
  -9   3   7        4.67        4.92      0.92 o
  -7   3   7        3.50        5.95      0.92 o
  -5   3   7       14.35       12.44      0.92 o
  -3   3   7        8.95        8.48      1.14 o
  -1   3   7       52.91       51.88      1.78 o
   1   3   7      390.18      380.02      5.53 o
   3   3   7        7.80        9.00      0.92 o
   5   3   7       17.84       14.53      2.61 o
   7   3   7        0.69        0.93      0.78 o
   9   3   7        0.26        0.77      0.61 o
  11   3   7        4.26        4.35      1.02 o
 -10   4   7        0.31       -0.78      0.78 o
  -8   4   7       15.60       16.18      1.15 o
  -6   4   7       69.94       64.83      2.08 o
  -4   4   7        5.96        7.84      1.14 o
  -2   4   7        4.26        2.49      0.82 o
   0   4   7       84.99       75.32      1.63 o
   2   4   7       15.57       16.24      1.15 o
   4   4   7       17.86       16.98      1.15 o
   6   4   7       14.45       17.04      1.25 o
   8   4   7        1.73        0.82      1.80 o
  10   4   7        2.70        2.94      1.63 o
  -9   5   7        5.38        6.82      1.31 o
  -7   5   7        8.93        9.31      0.92 o
  -5   5   7       18.54       16.16      1.15 o
  -3   5   7       20.91       17.96      1.15 o
  -1   5   7       54.42       52.77      1.44 o
   1   5   7       49.15       46.17      3.59 o
   3   5   7       18.80       17.53      1.96 o
   5   5   7       14.11       12.74      1.47 o
   7   5   7       15.79       16.46      1.25 o
   9   5   7       16.41       21.94      1.49 o
 -10   6   7        1.07        0.33      0.98 o
  -8   6   7       12.77       11.79      1.02 o
  -6   6   7       31.00       29.25      1.39 o
  -4   6   7       32.38       35.38      1.49 o
  -2   6   7       35.42       36.57      2.29 o
   0   6   7      139.91      138.90      3.34 o
   2   6   7       22.85       26.14      1.49 o
   4   6   7       20.74       21.30      1.39 o
   6   6   7        9.48        6.73      1.02 o
   8   6   7        2.60        3.38      1.47 o
  10   6   7        1.29        2.10      1.02 o
  -9   7   7        1.86        1.59      0.78 o
  -7   7   7       16.65       16.04      1.80 o
  -5   7   7       31.85       28.25      1.39 o
  -3   7   7        7.56        6.86      1.31 o
  -1   7   7        9.28        9.98      1.02 o
   1   7   7       32.28       30.07      1.49 o
   3   7   7        3.33        0.98      0.69 o
   5   7   7        5.59        4.52      0.92 o
   7   7   7       34.72       37.92      1.95 o
   9   7   7        2.86        2.43      1.31 o
  -8   8   7        5.79        6.04      0.92 o
  -6   8   7        4.86        4.90      0.92 o
  -4   8   7       25.32       29.06      2.29 o
  -2   8   7       18.61       18.84      1.39 o
   0   8   7       58.36       59.15      2.18 o
   2   8   7        2.54        2.45      0.92 o
   4   8   7        2.06        3.15      1.14 o
   6   8   7        3.24        7.51      1.02 o
   8   8   7        1.03        0.29      0.84 o
  -7   9   7       16.96       16.65      1.96 o
  -5   9   7       24.52       26.12      2.29 o
  -3   9   7        1.97        1.63      0.98 o
  -1   9   7        2.39        1.96      0.78 o
   1   9   7        7.69        7.18      1.02 o
   3   9   7        1.75        1.68      0.78 o
   5   9   7        0.07       -0.19      0.78 o
   7   9   7       14.36       16.32      2.29 o
  -4  10   7        0.22       -0.98      0.98 o
  -2  10   7       20.22       21.18      1.49 o
   0  10   7        8.83        7.27      1.14 o
   2  10   7        5.66        5.08      1.14 o
   4  10   7       23.08       25.86      2.45 o
   6  10   7        0.84        0.98      1.63 o
  -1  11   7        4.48        2.78      1.14 o
   1  11   7        2.26        0.65      1.31 o
   3  11   7        1.36        1.31      1.63 o
  -8   0   8        6.35        5.55      1.31 o
  -6   0   8       21.76       21.22      1.96 o
  -4   0   8       62.09       61.72      2.94 o
  -2   0   8       52.66       52.25      2.61 o
   0   0   8        8.27       10.12      1.31 o
   2   0   8      132.29      138.03      3.23 o
   4   0   8       15.88       15.34      1.63 o
   6   0   8        8.63       10.77      1.63 o
  -9   1   8        1.04       -0.33      0.98 o
  -7   1   8        5.04        5.83      0.92 o
  -5   1   8        7.10        7.02      0.92 o
  -3   1   8        2.50        3.62      0.69 o
  -1   1   8       18.57       21.24      1.15 o
   1   1   8       13.36       15.78      0.76 o
   3   1   8       12.83       12.58      0.88 o
   5   1   8        2.68        3.30      0.61 o
   7   1   8        0.22        0.98      0.69 o
   9   1   8        1.22        2.61      1.15 o
  -8   2   8        4.03        2.19      0.78 o
  -6   2   8        1.70        2.19      0.78 o
  -4   2   8       15.39       19.13      1.15 o
  -2   2   8       57.75       58.13      1.95 o
   0   2   8       12.64       14.37      1.02 o
   2   2   8       78.07       78.30      1.89 o
   4   2   8        3.66        3.67      0.61 o
   6   2   8        8.04        9.82      0.86 o
   8   2   8       26.52       28.93      1.72 o
  -9   3   8       13.70       10.77      1.63 o
  -7   3   8        4.66        5.09      0.98 o
  -5   3   8        4.41        3.00      0.69 o
  -3   3   8       14.15       14.39      1.02 o
  -1   3   8       42.70       50.07      2.61 o
   1   3   8       18.87       17.87      1.15 o
   3   3   8        0.82        0.33      0.57 o
   5   3   8        6.68        8.36      0.95 o
   7   3   8        4.04        4.31      0.80 o
   9   3   8        5.85        5.98      1.96 o
  -8   4   8        1.87        1.40      0.78 o
  -6   4   8        0.43        1.14      0.69 o
  -4   4   8        8.03        8.72      1.31 o
  -2   4   8       10.91       10.52      1.02 o
   0   4   8       13.21       11.43      1.63 o
   2   4   8       63.97       64.81      2.61 o
   4   4   8        0.19       -0.33      0.69 o
   6   4   8        8.63       10.09      1.15 o
   8   4   8        1.15        1.74      0.75 o
  -7   5   8        0.35        0.00      0.69 o
  -5   5   8       10.39        8.35      0.92 o
  -3   5   8       59.67       57.47      2.94 o
  -1   5   8        9.52       10.45      1.31 o
   1   5   8       34.23       36.16      2.94 o
   3   5   8        9.10        8.43      1.02 o
   5   5   8        7.18        9.04      1.02 o
   7   5   8        5.98        7.51      1.15 o
  -8   6   8        2.85        2.61      1.31 o
  -6   6   8        1.79        1.35      0.82 o
  -4   6   8        5.24        8.49      1.31 o
  -2   6   8        7.33        8.16      1.31 o
   0   6   8        0.38       -0.05      0.78 o
   2   6   8        1.36        1.31      0.98 o
   4   6   8       13.35       15.91      1.25 o
   6   6   8        5.42        2.78      0.92 o
  -7   7   8        5.14        5.88      1.31 o
  -5   7   8       15.50       17.30      1.96 o
  -3   7   8       40.80       43.10      2.61 o
  -1   7   8        3.99        5.55      1.31 o
   1   7   8       11.15       11.28      1.15 o
   3   7   8        1.57        0.65      0.78 o
   5   7   8        3.32        3.26      1.02 o
   7   7   8        7.74        9.47      1.96 o
  -4   8   8       17.32       19.92      1.96 o
  -2   8   8        7.99        7.18      1.31 o
   0   8   8        0.21       -0.78      0.78 o
   2   8   8        4.13        1.96      0.92 o
   4   8   8       10.84       11.02      1.25 o
   1   9   8        2.37        1.31      1.31 o
   3   9   8        2.13        1.96      1.63 o
  -5   1   9       17.96       17.98      1.39 o
  -3   1   9       13.80       18.29      1.15 o
  -1   1   9      104.48      111.69      3.00 o
   1   1   9        1.66        0.98      0.98 o
   3   1   9        0.04        0.65      0.69 o
   5   1   9       20.63       19.73      1.63 o
  -6   2   9        0.11        2.61      1.31 o
  -4   2   9       10.60       12.51      1.80 o
  -2   2   9       12.09       13.89      1.15 o
   0   2   9       15.41       16.65      1.96 o
   2   2   9        3.04        3.26      0.98 o
   4   2   9        0.13        0.27      0.61 o
   6   2   9        1.55        3.10      0.92 o
  -5   3   9        0.85        1.82      0.78 o
  -3   3   9       34.88       38.16      1.72 o
  -1   3   9       80.17       80.01      3.59 o
   1   3   9        2.35        3.26      1.31 o
   3   3   9        3.18        2.24      0.82 o
   5   3   9        7.82        9.20      1.09 o
  -6   4   9        9.12        9.47      1.63 o
  -4   4   9        0.10       -0.16      0.82 o
  -2   4   9       24.30       22.53      1.96 o
   0   4   9        0.39       -0.65      0.98 o
   2   4   9        6.95        4.90      1.31 o
   4   4   9        0.74        1.84      0.95 o
  -3   5   9       15.02       14.37      1.96 o
  -1   5   9       24.56       30.36      2.29 o
   1   5   9        0.54       -0.98      0.98 o
   3   5   9        5.57        7.27      1.02 o
   5   5   9        2.60        2.61      1.63 o
   0   6   9        5.95        6.53      1.63 o
   2   6   9        8.65       10.12      1.63 o
 
